# Supplementary material for: {μ-trans-N,N′-Bis[(diphenyl­phosphan­yl)meth­yl]benzene-1,4-diamine-κ2 P:P′}bis­{(acetonitrile-κN)[dipyrido[3,2-a:2′,3′-c]phenazine-κ2 N 4,N 5]copper(I)} bis­(tetra­fluoridoborate)
Source: Acta Crystallogr Sect E Struct Rep Online. 2009 Aug 19;65(Pt 9):m1085. doi: 10.1107/S1600536809031754 (PMC2970105; doi:10.1107/S1600536809031754)
Supplement: Supplementary file 2 [file e-65-m1085-Isup2.hkl]

# 
# h,k,l, Fc-squared, Fo-squared, sigma(Fo-squared) and status flag 
# 
data_I
_shelx_title ' 1 in P-1' 
_shelx_refln_list_code          4 
_shelx_F_calc_maximum      253.76 
_exptl_crystal_F_000       742.00 
_reflns_d_resolution_high  0.7701 
 
loop_ 
 _symmetry_equiv_pos_as_xyz 
 'x, y, z' 
 '-x, -y, -z' 
 
_cell_length_a    12.1074 
_cell_length_b    12.3354 
_cell_length_c    12.6262 
_cell_angle_alpha  84.905 
_cell_angle_beta   68.250 
_cell_angle_gamma  66.732 
 
_shelx_F_squared_multiplier     1.000 
 
loop_ 
 _refln_index_h 
 _refln_index_k 
 _refln_index_l 
 _refln_F_squared_calc 
 _refln_F_squared_meas 
 _refln_F_squared_sigma 
 _refln_observed_status 
   2   0   0      768.43      770.91      4.71 o 
   3   0   0      351.74      304.90      7.84 o 
   4   0   0      945.08      902.39      5.62 o 
   5   0   0     4185.81     4163.10     27.35 o 
   6   0   0      715.78      698.57      4.89 o 
   7   0   0        0.71        0.78      1.15 o 
   8   0   0      526.34      520.44     20.55 o 
   9   0   0      738.70      754.04     12.17 o 
  10   0   0      780.39      754.39     18.79 o 
  11   0   0     1765.22     1851.23     26.08 o 
  12   0   0       17.07       21.84      8.70 o 
  13   0   0       18.93       16.39      5.67 o 
 -13   1   0      214.19      208.72     12.16 o 
 -12   1   0        1.79       -3.40      7.65 o 
 -11   1   0       36.15       26.27      5.88 o 
 -10   1   0      600.74      562.41     18.08 o 
  -9   1   0      485.92      502.28     10.59 o 
  -8   1   0       31.32       25.26      7.59 o 
  -7   1   0      856.05      833.53     11.81 o 
  -6   1   0     1306.23     1229.19     10.28 o 
  -5   1   0       95.64       58.36      2.05 o 
  -4   1   0       24.92       25.66      3.55 o 
  -3   1   0      112.47      111.64      1.92 o 
  -2   1   0     1213.47     1329.44     10.82 o 
   2   1   0      451.94      490.33      6.40 o 
   3   1   0     1250.59     1424.05     25.00 o 
   4   1   0        1.16        7.76      0.98 o 
   5   1   0       19.89       30.33      1.53 o 
   6   1   0      513.21      430.59      4.27 o 
   7   1   0      630.64      584.13      5.11 o 
   8   1   0     1653.78     1781.76     50.76 o 
   9   1   0       64.30       70.49      6.24 o 
  10   1   0      397.16      368.93     10.36 o 
  11   1   0     1300.86     1312.44     18.83 o 
  12   1   0       41.66       47.52      7.09 o 
  13   1   0        9.62       12.97      4.94 o 
 -12   2   0      153.20      143.11     15.82 o 
 -11   2   0       61.72       49.90      6.95 o 
 -10   2   0       35.56       29.68      9.46 o 
  -9   2   0        7.84       14.80      4.65 o 
  -8   2   0       32.03       35.06      4.81 o 
  -7   2   0      155.14      146.52      6.05 o 
  -6   2   0      724.25      801.82      6.50 o 
  -5   2   0     4438.31     4332.33     36.42 o 
  -4   2   0     1995.80     2024.07     14.69 o 
  -3   2   0       12.34       21.35      1.60 o 
   1   2   0      139.93      151.32      1.27 o 
   2   2   0      115.66      117.20      1.99 o 
   3   2   0     4328.20     4708.10     54.11 o 
   4   2   0     3682.97     3904.23     21.34 o 
   5   2   0     6787.29     6818.96     41.60 o 
   6   2   0     2224.65     2143.04     17.17 o 
   7   2   0        5.36        1.61      1.08 o 
   8   2   0     1614.20     1806.54     18.88 o 
   9   2   0        7.25       12.60      2.11 o 
  10   2   0      864.19      904.69     14.04 o 
  11   2   0      375.83      378.05      9.77 o 
  12   2   0        8.30       11.80      4.97 o 
  13   2   0       51.10       45.95      6.30 o 
  14   2   0      100.54      116.94     26.44 o 
 -12   3   0      102.83      111.89     10.11 o 
 -11   3   0      267.70      255.16     20.68 o 
 -10   3   0      511.74      534.67     28.36 o 
  -9   3   0      136.31      159.67      8.23 o 
  -8   3   0      151.80      171.36      7.57 o 
  -7   3   0      664.97      656.21     14.24 o 
  -6   3   0     1066.53     1008.39     14.18 o 
  -5   3   0        2.98        6.15      3.06 o 
  -4   3   0     2775.18     3176.75     26.18 o 
  -3   3   0      694.13      769.99     11.33 o 
  -2   3   0     2002.47     2119.85     24.45 o 
  -1   3   0     3113.71     3092.88     33.93 o 
   0   3   0      170.76      199.52      3.52 o 
   1   3   0      265.93      304.76      3.03 o 
   2   3   0     1742.16     1791.23     37.63 o 
   3   3   0     8833.39     9772.57     88.35 o 
   4   3   0     1261.31     1346.36     14.66 o 
   5   3   0      112.30      104.95      2.88 o 
   6   3   0      809.90      810.00      5.51 o 
   7   3   0       49.63       38.31      2.44 o 
   8   3   0      144.65      139.88      3.34 o 
   9   3   0        0.94        0.22      1.84 o 
  10   3   0      154.28      155.96      5.15 o 
  11   3   0      732.34      753.89      9.53 o 
  12   3   0      226.68      208.86     12.15 o 
  13   3   0        3.76        0.87      2.98 o 
  14   3   0        8.66        2.78      3.68 o 
 -11   4   0        1.27       -3.29      7.35 o 
 -10   4   0       12.47       18.07      6.33 o 
  -9   4   0       23.61       36.35     10.49 o 
  -8   4   0      313.33      309.33      9.95 o 
  -7   4   0        0.84       -0.96      5.28 o 
  -6   4   0      178.82      183.23      9.08 o 
  -5   4   0        3.70       17.48      3.83 o 
  -4   4   0     1641.21     1624.54     23.43 o 
  -3   4   0      463.31      468.43     12.42 o 
  -2   4   0      317.94      324.41      9.41 o 
  -1   4   0        1.65       17.99      2.43 o 
   0   4   0      945.96      838.63     10.05 o 
   1   4   0      530.41      476.28      4.53 o 
   2   4   0      127.14      106.23      2.35 o 
   3   4   0      188.57      182.69      4.54 o 
   4   4   0       11.43       29.50      1.76 o 
   5   4   0     2546.06     2366.95     20.95 o 
   6   4   0      840.56      703.39      4.43 o 
   7   4   0      492.42      520.90      4.87 o 
   8   4   0       30.67       24.48      2.82 o 
   9   4   0        5.99        6.59      1.82 o 
  10   4   0      573.75      596.76     10.02 o 
  11   4   0      662.30      622.96      8.98 o 
  12   4   0      149.73      160.09      5.14 o 
  13   4   0       36.40       39.55      4.07 o 
  14   4   0       30.66       29.75      5.14 o 
 -10   5   0      330.69      336.22     21.19 o 
  -9   5   0      287.06      288.56     13.31 o 
  -8   5   0        5.93       -1.22      5.29 o 
  -7   5   0      239.02      265.65      9.33 o 
  -6   5   0      550.70      517.28     11.26 o 
  -5   5   0      761.80      758.31     14.97 o 
  -4   5   0      307.19      263.22      2.30 o 
  -3   5   0      252.38      259.69      3.39 o 
  -2   5   0     1486.48     1524.17     12.76 o 
  -1   5   0     2067.21     2000.37     16.46 o 
   0   5   0     3061.70     3040.04     24.75 o 
   1   5   0       45.31       89.20      1.95 o 
   2   5   0      422.01      492.39      3.75 o 
   3   5   0      434.60      373.70      2.07 o 
   4   5   0     2277.94     2386.84     29.25 o 
   5   5   0     1415.35     1294.55     12.71 o 
   6   5   0      584.86      612.05      6.52 o 
   7   5   0      148.59      159.36      3.08 o 
   8   5   0      660.72      713.04      6.26 o 
   9   5   0       31.52       36.01      2.37 o 
  10   5   0        1.49        2.44      1.64 o 
  11   5   0      150.91      155.52      4.07 o 
  12   5   0       15.52       17.32      3.33 o 
  13   5   0       15.78        8.95      2.44 o 
  14   5   0      104.78       91.45      6.37 o 
 -10   6   0       38.02       43.33     11.18 o 
  -9   6   0       21.16       22.26      6.84 o 
  -8   6   0      131.28      132.12     10.21 o 
  -7   6   0       21.39       22.24      7.34 o 
  -6   6   0        0.68       -0.73      7.49 o 
  -5   6   0       83.73       73.10      6.72 o 
  -4   6   0      281.03      275.16      7.70 o 
  -3   6   0      749.74      722.70      6.42 o 
  -2   6   0        9.58       14.21      4.00 o 
  -1   6   0      461.16      501.86      8.45 o 
   0   6   0      867.27      806.13      8.12 o 
   1   6   0     9986.47    11837.14    114.81 o 
   2   6   0     1035.26     1027.55      6.99 o 
   3   6   0      662.27      836.61      6.63 o 
   4   6   0        4.70        1.60      2.50 o 
   5   6   0     2587.08     2722.39     40.45 o 
   6   6   0     3722.29     3836.95     50.82 o 
   7   6   0      582.86      591.53      5.24 o 
   8   6   0        1.18        1.93      1.28 o 
   9   6   0      507.33      466.97      4.80 o 
  10   6   0      379.84      375.33      4.81 o 
  11   6   0      526.13      523.32      7.31 o 
  12   6   0      452.24      468.67     14.07 o 
  13   6   0        4.31        2.30      2.07 o 
  14   6   0      270.94      236.20      6.99 o 
  -9   7   0      177.47      170.67     14.68 o 
  -8   7   0        5.06        9.12      7.68 o 
  -7   7   0       80.33       93.88      8.05 o 
  -6   7   0      605.47      609.23     19.46 o 
  -5   7   0     1112.79     1210.42     37.99 o 
  -4   7   0      477.07      404.97      9.57 o 
  -3   7   0        9.02       15.68      1.72 o 
  -2   7   0      549.64      568.84      5.64 o 
  -1   7   0     1936.87     1702.10     13.20 o 
   0   7   0     2436.10     2618.66     23.20 o 
   1   7   0      451.36      635.56      6.89 o 
   2   7   0       56.10       63.03      2.26 o 
   3   7   0      560.83      504.08      3.90 o 
   4   7   0      588.72      515.10     10.05 o 
   5   7   0      966.61     1055.99     16.58 o 
   6   7   0      103.44      107.60      6.15 o 
   7   7   0        1.53        4.80      6.08 o 
   8   7   0     1197.14     1173.47     20.45 o 
   9   7   0      921.70      918.33      7.61 o 
  10   7   0       73.02       78.99      1.94 o 
  11   7   0        0.29       -1.94      1.94 o 
  12   7   0      104.24       98.15      5.86 o 
  13   7   0       70.75       58.64      2.77 o 
  14   7   0        0.93        5.57      8.51 o 
  -8   8   0        4.23        8.27      8.26 o 
  -7   8   0        2.35       -1.20      4.62 o 
  -6   8   0       44.08       53.07      6.99 o 
  -5   8   0      120.35      134.31     12.03 o 
  -4   8   0        3.39        1.73      2.40 o 
  -3   8   0      170.95      172.68      3.55 o 
  -2   8   0       83.07       78.92      2.51 o 
  -1   8   0      382.33      366.75      5.49 o 
   0   8   0     1170.49     1033.24     12.63 o 
   1   8   0      144.01      163.76      3.23 o 
   2   8   0      570.32      548.45      5.13 o 
   3   8   0       14.91       14.96      1.40 o 
   4   8   0       38.92       20.63      1.05 o 
   5   8   0      880.06      853.52     20.29 o 
   6   8   0     1787.50     1881.86     28.16 o 
   7   8   0      617.10      602.73     18.88 o 
   8   8   0       31.34       35.78      5.95 o 
   9   8   0     8260.53     8264.91    140.70 o 
  10   8   0      424.66      403.14     14.02 o 
  11   8   0      747.87      676.30     24.63 o 
  12   8   0      482.97      450.37     24.52 o 
  13   8   0       14.13       18.18      6.34 o 
  14   8   0       80.15       79.76      8.83 o 
  -7   9   0       61.97       79.16     11.41 o 
  -6   9   0      187.61      203.14     10.32 o 
  -5   9   0      100.96      114.52      9.04 o 
  -4   9   0        1.91        4.39      2.44 o 
  -3   9   0      515.79      593.34      7.65 o 
  -2   9   0      522.89      523.20      7.23 o 
  -1   9   0     1403.04     1331.95     11.97 o 
   0   9   0     1175.78     1207.39     10.68 o 
   1   9   0     1505.11     1414.39     13.74 o 
   2   9   0        2.16        3.63      1.93 o 
   3   9   0      264.76      241.13      3.23 o 
   4   9   0      184.06      145.19      3.20 o 
   5   9   0     1072.04     1187.02     25.86 o 
   6   9   0      314.44      296.05      9.92 o 
   7   9   0        9.53        8.32      4.80 o 
   8   9   0      410.90      395.46     12.42 o 
   9   9   0      248.52      246.31     16.96 o 
  10   9   0       51.73       55.43      7.55 o 
  11   9   0       20.69       27.52     11.07 o 
  12   9   0        1.22       -3.52      5.38 o 
  13   9   0       34.31       35.21      7.81 o 
  14   9   0       99.78       99.73     15.87 o 
  -6  10   0       74.34       77.07      8.87 o 
  -5  10   0      117.22      142.63     18.63 o 
  -4  10   0      424.13      438.27     18.39 o 
  -3  10   0      714.61      740.18     21.70 o 
  -2  10   0     1611.22     1698.57     17.60 o 
  -1  10   0       17.46       19.37      3.93 o 
   0  10   0       17.63       22.12      3.34 o 
   1  10   0       67.07       74.24      3.10 o 
   2  10   0      201.64      192.87      3.43 o 
   3  10   0       38.39       40.88      2.39 o 
   4  10   0       94.89       93.66      3.67 o 
   5  10   0      412.34      423.62     11.78 o 
   6  10   0      273.70      360.77     11.39 o 
   7  10   0      213.48      161.31     14.59 o 
   8  10   0     1570.40     1543.88     28.74 o 
   9  10   0      211.70      226.92     11.20 o 
  10  10   0      128.70      155.99     10.56 o 
  11  10   0      571.84      610.60     26.50 o 
  12  10   0      138.31      119.64     10.63 o 
  13  10   0        0.44       -0.45      8.58 o 
  14  10   0      135.36      122.45     11.78 o 
  -5  11   0      111.90      120.28     11.91 o 
  -4  11   0      124.42      144.18      8.61 o 
  -3  11   0        8.87        4.30      2.60 o 
  -2  11   0      140.19      161.13      4.20 o 
  -1  11   0      176.41      157.34      5.07 o 
   0  11   0       90.97      117.43      3.71 o 
   1  11   0      610.64      624.66      7.87 o 
   2  11   0       67.11       58.83      2.87 o 
   3  11   0       93.54       85.17      3.46 o 
   4  11   0      224.82      204.75      3.68 o 
   5  11   0     2356.06     2333.58     20.61 o 
   6  11   0      548.94      504.41     14.40 o 
   7  11   0        1.44        5.25      8.39 o 
   8  11   0       95.65       88.46      8.90 o 
   9  11   0      243.75      254.44     12.55 o 
  10  11   0      304.13      290.23     13.83 o 
  11  11   0      215.76      194.66     12.99 o 
  12  11   0        0.36        5.95      6.85 o 
  13  11   0       68.81       70.73     16.51 o 
  -4  12   0       97.62       84.86     13.25 o 
  -3  12   0       12.02       11.62      5.00 o 
  -2  12   0       57.45       57.58      3.38 o 
  -1  12   0        4.04        2.12      2.32 o 
   0  12   0      189.73      201.27      6.36 o 
   1  12   0      120.70      125.78      4.22 o 
   2  12   0        7.48        9.84      3.19 o 
   3  12   0        3.53        4.51      2.08 o 
   4  12   0      578.93      517.36      5.65 o 
   5  12   0      484.19      440.76      6.15 o 
   6  12   0      247.18      271.85     18.18 o 
   7  12   0       30.25       34.37      7.36 o 
   8  12   0       13.18       20.93      7.23 o 
   9  12   0       22.25       17.22     11.78 o 
  10  12   0       90.28      114.64     11.39 o 
  11  12   0      488.63      469.84     18.31 o 
  12  12   0      285.76      270.57     15.55 o 
  13  12   0       88.09       96.59     12.23 o 
  -3  13   0       31.70       28.32      6.12 o 
  -2  13   0       65.67       71.21      6.53 o 
  -1  13   0      236.73      229.54      5.58 o 
   0  13   0      478.44      503.71      7.60 o 
   1  13   0      658.23      655.96      9.41 o 
   2  13   0      134.76      142.40      4.88 o 
   3  13   0       11.48       11.71      3.22 o 
   4  13   0      448.24      398.72     12.48 o 
   5  13   0      463.01      461.92     14.45 o 
   6  13   0      281.21      271.92     12.74 o 
   7  13   0        9.73        6.85      6.27 o 
   8  13   0       79.62       78.93      9.79 o 
   9  13   0      504.74      547.68     28.80 o 
  10  13   0      237.49      264.37     15.49 o 
  11  13   0      215.96      216.93     15.23 o 
  12  13   0      153.71      154.91     14.40 o 
  -1  14   0        0.63        1.82      4.56 o 
   0  14   0        5.09        1.83      3.54 o 
   1  14   0       13.90       20.99      4.23 o 
   2  14   0        2.52        5.17      2.52 o 
   3  14   0       24.80       15.21      2.23 o 
   4  14   0       24.04       10.23      4.12 o 
   5  14   0       13.49        8.19      6.08 o 
   6  14   0       38.61       43.34      8.39 o 
   7  14   0        2.69       -4.54      6.27 o 
   8  14   0        5.09        7.49     11.46 o 
   9  14   0        1.19        3.20      6.98 o 
  10  14   0      431.45      443.53     20.36 o 
  11  14   0      159.09      153.31     23.62 o 
   1  15   0       92.15       77.98      7.14 o 
   2  15   0       67.74       68.65     12.29 o 
  -9 -15   1        4.32       14.98      9.03 o 
  -2 -15   1        5.06        4.98      2.69 o 
  -1 -15   1       47.05       33.60      4.94 o 
 -10 -14   1        2.32       11.78     14.21 o 
  -9 -14   1      289.44      310.20     16.83 o 
  -8 -14   1       46.87       40.33      9.47 o 
  -7 -14   1        6.11       11.71     11.65 o 
  -6 -14   1      291.70      283.89     14.02 o 
  -5 -14   1      449.05      471.57     16.51 o 
  -4 -14   1      332.41      338.30     13.51 o 
  -3 -14   1       63.84       34.38      3.00 o 
  -2 -14   1       11.93        8.83      3.30 o 
  -1 -14   1      102.96       96.31      6.02 o 
   0 -14   1      132.48      151.20      7.54 o 
   1 -14   1      135.80      127.71     35.33 o 
 -11 -13   1      437.67      449.42     19.97 o 
 -10 -13   1      339.80      328.06     17.03 o 
  -9 -13   1      143.64      150.17     12.74 o 
  -8 -13   1       41.12       58.95     15.23 o 
  -7 -13   1      232.66      237.42     13.19 o 
  -6 -13   1      100.37      116.95     10.24 o 
  -5 -13   1        3.62        0.20      2.37 o 
  -4 -13   1       25.98       20.14      2.68 o 
  -3 -13   1      242.55      221.12      4.22 o 
  -2 -13   1      211.11      174.29      5.78 o 
  -1 -13   1       43.99       36.46      3.09 o 
   0 -13   1       14.56       10.38      3.03 o 
   1 -13   1        6.87        8.24      4.00 o 
   2 -13   1        4.85        4.44      4.19 o 
   3 -13   1       45.80       43.85      6.58 o 
 -12 -12   1       55.35       46.22     10.18 o 
 -11 -12   1      249.49      241.64     14.79 o 
 -10 -12   1      364.25      409.54     17.09 o 
  -9 -12   1      142.56      164.19     11.91 o 
  -8 -12   1       62.55       63.88      9.03 o 
  -7 -12   1        0.38        1.02      4.93 o 
  -6 -12   1      435.09      444.81     14.85 o 
  -5 -12   1      272.94      268.48      9.68 o 
  -4 -12   1     1373.81     1245.78     14.38 o 
  -3 -12   1       49.42       63.61      3.15 o 
  -2 -12   1      389.54      346.05      6.67 o 
  -1 -12   1      495.04      509.82      8.46 o 
   0 -12   1      414.67      402.09      8.58 o 
   1 -12   1      174.26      182.99      6.49 o 
   2 -12   1        9.73        8.05      2.50 o 
   3 -12   1       17.04       22.75      6.04 o 
   4 -12   1      387.10      407.54     19.08 o 
 -13 -11   1       15.39       14.34      7.94 o 
 -12 -11   1       49.77       41.93      9.03 o 
 -11 -11   1      874.73      847.12     23.49 o 
 -10 -11   1      216.60      176.29     12.10 o 
  -9 -11   1       43.46       45.83      8.32 o 
  -8 -11   1       11.36       -0.83      4.93 o 
  -7 -11   1      726.16      806.79     19.27 o 
  -6 -11   1      337.80      402.76     19.78 o 
  -5 -11   1      270.07      213.86     10.24 o 
  -4 -11   1       58.85       85.96      2.28 o 
  -3 -11   1       34.22       28.13      2.28 o 
  -2 -11   1        9.22       15.66      2.15 o 
  -1 -11   1        6.82        5.94      2.45 o 
   0 -11   1       30.45       22.39      4.17 o 
   1 -11   1       62.71       49.31      4.46 o 
   2 -11   1      167.91      184.79      6.43 o 
   3 -11   1       21.06        6.15      2.14 o 
   4 -11   1        0.52        3.42      4.58 o 
   5 -11   1       47.00       45.91     10.02 o 
   6 -11   1       14.54       14.72      8.64 o 
 -13 -10   1       81.72       86.80     10.24 o 
 -12 -10   1        4.56        8.26     10.37 o 
 -11 -10   1      198.36      212.07     12.42 o 
 -10 -10   1      582.54      626.03     17.86 o 
  -9 -10   1        4.71        2.05      5.06 o 
  -8 -10   1      650.61      708.41     18.18 o 
  -7 -10   1       36.04       45.13     11.20 o 
  -6 -10   1       72.84       95.76      7.87 o 
  -5 -10   1     1227.99     1161.61     21.64 o 
  -4 -10   1     1450.20     1364.68     10.83 o 
  -3 -10   1      602.39      616.46      6.45 o 
  -2 -10   1      190.50      227.95      3.70 o 
  -1 -10   1      252.30      241.09      4.19 o 
   0 -10   1     1564.23     1526.26     13.58 o 
   1 -10   1     1218.69     1313.73     23.24 o 
   2 -10   1      205.04      198.19     12.28 o 
   3 -10   1      125.07      128.80      3.78 o 
   4 -10   1     1077.10     1023.51     41.39 o 
   5 -10   1       20.00        9.49      5.73 o 
   6 -10   1       65.87       78.36     11.18 o 
   7 -10   1       67.17       51.96      9.82 o 
 -13  -9   1        0.95       -6.85      9.79 o 
 -12  -9   1       37.64       45.45      7.75 o 
 -11  -9   1     1093.42     1163.46     25.28 o 
 -10  -9   1     1081.52     1029.30     22.21 o 
  -9  -9   1       20.82       21.96      6.21 o 
  -8  -9   1       52.38       68.24      7.43 o 
  -7  -9   1      208.25      200.35     14.85 o 
  -6  -9   1      920.34      949.80     18.44 o 
  -5  -9   1       82.52       81.42     10.37 o 
  -4  -9   1      303.23      342.36      3.60 o 
  -3  -9   1       80.92       98.29      2.78 o 
  -2  -9   1      132.80      126.61      3.54 o 
  -1  -9   1      421.79      442.58      7.43 o 
   0  -9   1      760.62      801.26      9.23 o 
   1  -9   1      732.14      746.75      9.00 o 
   2  -9   1        1.23        4.66      2.37 o 
   3  -9   1      449.36      400.63      9.32 o 
   4  -9   1      130.19      111.47      5.84 o 
   5  -9   1       21.92       12.61      3.86 o 
   6  -9   1        0.59        4.08      6.27 o 
   7  -9   1       17.07       18.33      6.84 o 
   8  -9   1       25.06       29.52     13.06 o 
 -14  -8   1       11.18        5.57      9.28 o 
 -13  -8   1        2.88        1.66      4.93 o 
 -12  -8   1       54.29       56.41      4.46 o 
 -11  -8   1       26.59       26.39      1.32 o 
 -10  -8   1      510.05      521.31     18.40 o 
  -9  -8   1      602.07      671.03     16.19 o 
  -8  -8   1      622.54      694.90     15.87 o 
  -7  -8   1       70.10       69.52     10.56 o 
  -6  -8   1      532.88      512.86     12.48 o 
  -5  -8   1      448.95      409.73     10.50 o 
  -4  -8   1      964.79      976.42     11.36 o 
  -3  -8   1      920.25      910.97      8.11 o 
  -2  -8   1        4.25        4.65      1.45 o 
  -1  -8   1      389.65      413.75      6.22 o 
   0  -8   1     3719.19     3648.64     36.44 o 
   1  -8   1      896.06      902.05     10.68 o 
   2  -8   1       13.85       14.86      3.28 o 
   3  -8   1       12.92        8.36      1.91 o 
   4  -8   1      281.39      256.21      5.22 o 
   5  -8   1      319.19      324.74     10.98 o 
   6  -8   1      495.39      499.58     13.23 o 
   7  -8   1      366.62      390.44     15.68 o 
   8  -8   1       29.51       23.03      7.22 o 
   9  -8   1       58.54       68.75     20.10 o 
 -14  -7   1      334.01      350.01     13.25 o 
 -13  -7   1        3.66        5.14      2.77 o 
 -12  -7   1        0.60        2.59      2.00 o 
 -11  -7   1      442.16      466.35      5.31 o 
 -10  -7   1      660.98      648.59      7.43 o 
  -9  -7   1     2145.20     2238.95     15.71 o 
  -8  -7   1       26.89       27.01      3.14 o 
  -7  -7   1     1398.72     1432.82     28.74 o 
  -6  -7   1     4365.27     4462.08     62.28 o 
  -5  -7   1      848.22      872.53     14.66 o 
  -4  -7   1      925.59      937.96      7.31 o 
  -3  -7   1      319.01      352.15      3.56 o 
  -2  -7   1        3.62       14.35      2.32 o 
  -1  -7   1        8.47        4.48      1.92 o 
   0  -7   1     1162.13     1094.16     10.16 o 
   1  -7   1      303.50      335.87     11.01 o 
   2  -7   1        3.46        2.24      3.01 o 
   3  -7   1      461.64      406.87      6.27 o 
   4  -7   1      749.90      799.10      9.27 o 
   5  -7   1       44.27       35.32      5.69 o 
   6  -7   1        1.20        2.28      5.40 o 
   7  -7   1        3.85        6.89      6.53 o 
   8  -7   1       76.22       72.22      8.24 o 
   9  -7   1       61.40       76.32      9.36 o 
 -14  -6   1        1.81        0.13      1.89 o 
 -13  -6   1       32.45       32.13      3.32 o 
 -12  -6   1      642.16      622.26     10.80 o 
 -11  -6   1        1.13        5.34      2.13 o 
 -10  -6   1       64.42       64.69      5.15 o 
  -9  -6   1        1.67        2.02      1.75 o 
  -8  -6   1      535.11      583.18      5.32 o 
  -7  -6   1      937.85      911.81      5.86 o 
  -6  -6   1       72.64       61.40      6.34 o 
  -5  -6   1     1525.49     1615.77     22.40 o 
  -4  -6   1      104.37      100.24      1.02 o 
  -3  -6   1      276.83      207.01      5.60 o 
  -2  -6   1       14.91       12.50      1.21 o 
  -1  -6   1     2163.37     2686.41     31.69 o 
   0  -6   1     1949.80     1941.07     22.66 o 
   1  -6   1      787.16      773.57     11.07 o 
   2  -6   1      816.06      806.73     12.80 o 
   3  -6   1       46.48       38.98      4.54 o 
   4  -6   1      291.89      273.46      9.03 o 
   5  -6   1      595.46      587.37     14.47 o 
   6  -6   1      491.89      452.78      9.94 o 
   7  -6   1      154.01      169.71     18.37 o 
   8  -6   1       20.62       24.95     10.21 o 
   9  -6   1        9.95        3.56      5.35 o 
  10  -6   1       57.63       75.18     11.00 o 
 -14  -5   1      303.08      280.92      9.24 o 
 -13  -5   1       81.71       93.80      4.41 o 
 -12  -5   1      684.80      634.63     13.99 o 
 -11  -5   1      784.59      787.80      9.18 o 
 -10  -5   1     1125.58     1178.45     20.55 o 
  -9  -5   1      233.72      228.32      3.57 o 
  -8  -5   1       47.72       49.78      4.11 o 
  -7  -5   1      302.72      307.91      3.55 o 
  -6  -5   1     4644.01     4649.93     38.95 o 
  -5  -5   1     3051.15     3232.38    112.37 o 
  -4  -5   1      522.82      416.17      6.05 o 
  -3  -5   1      415.10      443.19      5.66 o 
  -2  -5   1     2675.18     2655.32     15.81 o 
  -1  -5   1     7973.54     8540.61     72.74 o 
   0  -5   1     2441.85     2459.43     26.88 o 
   1  -5   1      858.19      836.69     11.33 o 
   2  -5   1      252.36      362.24      7.30 o 
   3  -5   1     1125.49     1002.28     19.52 o 
   4  -5   1      843.18      817.80     19.46 o 
   5  -5   1       83.78       73.16     10.05 o 
   6  -5   1       19.77       16.59      2.21 o 
   7  -5   1      150.32      166.85      8.02 o 
   8  -5   1       96.74       93.52      7.44 o 
   9  -5   1       84.07      100.36     10.89 o 
  10  -5   1        1.43       -4.86      7.52 o 
  11  -5   1       14.79       14.25      7.50 o 
 -14  -4   1        2.83        2.43      3.62 o 
 -13  -4   1       16.54        6.31      3.35 o 
 -12  -4   1       79.58       52.34      4.34 o 
 -11  -4   1      208.62      246.31      7.12 o 
 -10  -4   1       38.44       24.54      4.77 o 
  -9  -4   1       18.70       24.91      3.53 o 
  -8  -4   1        4.29        5.23      2.37 o 
  -7  -4   1      721.34      698.20      6.16 o 
  -6  -4   1     1403.65     1563.52     14.24 o 
  -5  -4   1      372.06      375.78     10.56 o 
  -4  -4   1      935.16     1125.18      7.41 o 
  -3  -4   1      623.25      510.46      4.42 o 
  -2  -4   1       74.59       81.46      1.50 o 
  -1  -4   1        2.47        6.11      0.99 o 
   0  -4   1     1773.85     1680.92     16.39 o 
   1  -4   1     1399.11     1504.00     16.96 o 
   2  -4   1     3422.70     3243.69     42.44 o 
   3  -4   1        3.26        4.35      2.62 o 
   4  -4   1        1.94        2.43      2.94 o 
   5  -4   1     2260.08     2262.79     38.98 o 
   6  -4   1      151.02      146.23      2.08 o 
   7  -4   1       42.37       41.30      1.26 o 
   8  -4   1       18.57       19.34      5.10 o 
   9  -4   1       55.16       41.41     15.94 o 
  10  -4   1      263.62      261.62     11.30 o 
  11  -4   1      309.67      333.57     15.49 o 
 -13  -3   1       51.28       34.99      6.09 o 
 -12  -3   1        0.02       -0.89      2.29 o 
 -11  -3   1      394.79      400.30      8.16 o 
 -10  -3   1      612.01      652.62      9.11 o 
  -9  -3   1      668.48      646.52     11.61 o 
  -8  -3   1       32.79       43.02      2.79 o 
  -7  -3   1        4.15        0.82      5.41 o 
  -6  -3   1        4.64       34.88      2.27 o 
  -5  -3   1     8829.61     9820.88     92.65 o 
  -4  -3   1     4467.75     4342.78     38.63 o 
  -3  -3   1        9.24       11.48      1.50 o 
  -2  -3   1      933.86      948.11     81.58 o 
  -1  -3   1       38.65       29.77      2.59 o 
   0  -3   1     4409.33     4689.11     36.01 o 
   1  -3   1     1198.54     1094.05      9.33 o 
   2  -3   1      373.10      397.51      9.41 o 
   3  -3   1      243.26      277.10      6.08 o 
   4  -3   1     2603.92     2463.98     31.43 o 
   5  -3   1      803.25      843.72     12.67 o 
   6  -3   1     1108.04     1152.58     10.36 o 
   7  -3   1      135.03      131.29      2.30 o 
   8  -3   1       49.68       46.52      1.70 o 
   9  -3   1       37.21       28.16      5.48 o 
  10  -3   1        1.10       -4.47      6.27 o 
  11  -3   1        1.06        9.82      5.81 o 
  12  -3   1        0.40        5.09      5.84 o 
 -13  -2   1        1.97       -4.92      4.92 o 
 -12  -2   1       52.52       49.96      5.17 o 
 -11  -2   1       99.87      106.27      3.85 o 
 -10  -2   1      177.89      160.75      6.82 o 
  -9  -2   1        3.80        5.87      2.25 o 
  -8  -2   1       29.92       29.40      2.53 o 
  -7  -2   1      278.09      261.88      8.35 o 
  -6  -2   1     2744.21     2917.31     25.10 o 
  -5  -2   1     1899.41     2160.30     17.85 o 
  -4  -2   1       10.01        7.70      1.67 o 
  -3  -2   1      318.72      282.46      3.05 o 
  -2  -2   1     3803.13     4096.68     59.95 o 
  -1  -2   1      322.47      303.63      2.59 o 
   0  -2   1     4226.08     4498.85     32.02 o 
   1  -2   1     6315.01     6700.87     53.95 o 
   2  -2   1     2692.18     2524.58     19.46 o 
   3  -2   1      136.19      168.28      4.54 o 
   4  -2   1        2.04        4.10      2.43 o 
   5  -2   1     1421.97     1306.34     10.48 o 
   6  -2   1     2640.68     2744.08     23.52 o 
   7  -2   1     1235.52     1147.77     10.77 o 
   8  -2   1       82.74       80.62      4.06 o 
   9  -2   1      138.99      124.79      4.65 o 
  10  -2   1      666.37      642.17     26.56 o 
  11  -2   1      540.92      593.56     14.61 o 
  12  -2   1      349.82      367.58     14.87 o 
 -13  -1   1      187.26      175.33      8.81 o 
 -12  -1   1       18.76       16.61      5.12 o 
 -11  -1   1       76.92       94.94      9.99 o 
 -10  -1   1      137.44      143.58      8.03 o 
  -9  -1   1      925.34      906.68     13.34 o 
  -8  -1   1      270.00      270.54      4.17 o 
  -7  -1   1       17.47       19.60      3.52 o 
  -6  -1   1      680.81      681.01     12.23 o 
  -5  -1   1     1847.15     1744.40     14.45 o 
  -4  -1   1      387.44      418.35      5.14 o 
  -3  -1   1     4585.81     4715.17     46.27 o 
  -2  -1   1      641.79      756.01      8.71 o 
  -1  -1   1     1292.23     1426.97     18.53 o 
   1  -1   1    10496.65     9187.05     75.47 o 
   2  -1   1    17092.72    16683.10    162.76 o 
   3  -1   1     3334.07     3569.88     28.40 o 
   4  -1   1       45.16       66.28      2.17 o 
   5  -1   1     1952.95     1970.35     16.11 o 
   6  -1   1     1213.40     1106.77     10.37 o 
   7  -1   1      523.82      461.30      5.36 o 
   8  -1   1      199.98      201.29      4.24 o 
   9  -1   1      714.19      693.64      8.18 o 
  10  -1   1     1050.18     1116.36     25.96 o 
  11  -1   1        9.64        8.74      4.72 o 
  12  -1   1       23.51       28.48      7.02 o 
  13  -1   1      420.00      428.45     17.10 o 
 -13   0   1       72.11       65.78      7.63 o 
 -12   0   1      291.77      280.12     11.61 o 
 -11   0   1      889.55      843.62     15.66 o 
 -10   0   1      156.02      172.07     12.77 o 
  -9   0   1      413.37      389.10     10.19 o 
  -8   0   1        3.96        0.63      1.37 o 
  -7   0   1      310.12      321.84      4.71 o 
  -6   0   1     3370.46     3427.17     42.25 o 
  -5   0   1      440.99      537.34      7.01 o 
  -4   0   1       49.56       69.43      2.38 o 
  -3   0   1       26.62       27.44      2.21 o 
  -2   0   1     5603.32     5960.70     56.13 o 
  -1   0   1       50.31       69.18      1.55 o 
   2   0   1      470.89      477.46      4.99 o 
   3   0   1      126.92      212.82      2.75 o 
   4   0   1      699.93      717.71      6.45 o 
   5   0   1      959.66      845.50      7.06 o 
   6   0   1      598.99      658.67      7.07 o 
   7   0   1      595.03      494.99      7.18 o 
   8   0   1       38.42       40.52      2.11 o 
   9   0   1       31.20       33.13      2.16 o 
  10   0   1      215.88      211.64      4.55 o 
  11   0   1      210.62      269.09      8.95 o 
  12   0   1      406.43      371.79     12.44 o 
  13   0   1       29.06       22.75     13.41 o 
 -12   1   1       17.49       19.81      7.04 o 
 -11   1   1     1474.60     1359.58     22.51 o 
 -10   1   1        4.58        4.73      4.15 o 
  -9   1   1     1137.97     1228.73     18.22 o 
  -8   1   1        5.80        5.64      4.55 o 
  -7   1   1      310.24      288.41      8.11 o 
  -6   1   1     1636.35     1524.29     26.44 o 
  -5   1   1     1054.17      904.80     16.64 o 
  -4   1   1      440.80      507.32      4.53 o 
  -3   1   1     8793.52     8467.51    149.95 o 
  -2   1   1      447.95      521.01      8.26 o 
  -1   1   1     1495.69     1720.89     14.43 o 
   2   1   1     1205.33     1261.85     15.87 o 
   3   1   1    12880.18    12988.12    111.57 o 
   4   1   1     1441.70     1351.79     12.92 o 
   5   1   1     4597.12     4525.01     30.58 o 
   6   1   1     3327.73     3314.02     23.47 o 
   7   1   1     1412.29     1406.08     10.87 o 
   8   1   1        8.12        8.81      1.77 o 
   9   1   1      385.87      400.87      5.27 o 
  10   1   1      496.69      499.03      7.38 o 
  11   1   1      115.35      121.18      6.30 o 
  12   1   1        0.14       -4.58      4.58 o 
  13   1   1       28.65       40.78      7.71 o 
  14   1   1      112.05      114.22      8.20 o 
 -12   2   1        0.61        8.13      6.70 o 
 -11   2   1       74.92       66.67     10.05 o 
 -10   2   1      501.84      556.55     13.51 o 
  -9   2   1      555.17      510.86     14.46 o 
  -8   2   1       29.95       41.07      5.16 o 
  -7   2   1      750.23      712.64     25.70 o 
  -6   2   1     3298.37     3031.98     32.14 o 
  -5   2   1       14.11       20.93      5.63 o 
  -4   2   1      215.49      184.29      8.13 o 
  -3   2   1     1694.32     1819.45     24.90 o 
  -2   2   1       31.76       11.52      3.90 o 
  -1   2   1      121.23      121.48      2.08 o 
   0   2   1      126.35      153.12      1.29 o 
   1   2   1      106.88       98.30      1.08 o 
   2   2   1     1862.21     2185.05     20.14 o 
   3   2   1     2128.38     2317.06     19.26 o 
   4   2   1       68.16       82.15      1.45 o 
   5   2   1      391.20      425.64      6.66 o 
   6   2   1       22.74       51.79      1.66 o 
   7   2   1      219.10      182.90      3.67 o 
   8   2   1     3418.07     3624.26     35.76 o 
   9   2   1        0.88        2.04      1.48 o 
  10   2   1      106.26      114.61      6.01 o 
  11   2   1      347.15      316.67      7.92 o 
  12   2   1      139.52      153.47      8.27 o 
  13   2   1        5.55        0.11      3.04 o 
  14   2   1       22.06       14.06      4.95 o 
 -11   3   1        2.32       -5.71      5.71 o 
 -10   3   1        7.24        7.10      5.22 o 
  -9   3   1      311.82      327.17     13.30 o 
  -8   3   1       64.99       55.87      5.95 o 
  -7   3   1      101.73       99.67     10.07 o 
  -6   3   1      227.36      224.87      7.23 o 
  -5   3   1      947.02      832.08     19.14 o 
  -4   3   1        5.28       18.76      5.44 o 
  -3   3   1       39.33       81.10      6.27 o 
  -2   3   1      331.94      384.36      8.32 o 
  -1   3   1     5615.99     5689.68     45.79 o 
   0   3   1      128.47       87.27      1.50 o 
   1   3   1    13388.97    13354.83     87.35 o 
   2   3   1    16551.14    15553.65    261.17 o 
   3   3   1     6285.15     6472.13    199.54 o 
   4   3   1     5213.26     5350.14     29.72 o 
   5   3   1      809.74      737.65     10.81 o 
   6   3   1      264.23      167.44      2.72 o 
   7   3   1      221.15      169.61      2.64 o 
   8   3   1     1599.47     1814.85     13.15 o 
   9   3   1      462.65      452.12     14.35 o 
  10   3   1     1051.49     1043.02     14.11 o 
  11   3   1      225.68      232.17      6.08 o 
  12   3   1      224.81      244.09      8.19 o 
  13   3   1        1.79       -0.58      6.75 o 
  14   3   1       49.22       31.43      6.29 o 
 -11   4   1      203.56      244.36     12.73 o 
 -10   4   1      376.29      401.14     16.95 o 
  -9   4   1      487.33      494.18     15.32 o 
  -8   4   1       18.25       10.89      6.38 o 
  -7   4   1       22.19       19.26      4.86 o 
  -6   4   1     1453.42     1397.19     21.88 o 
  -5   4   1      206.10      174.50      7.23 o 
  -4   4   1     2273.75     2386.46     38.02 o 
  -3   4   1       12.28       19.59      5.31 o 
  -2   4   1      207.89      193.83      5.09 o 
  -1   4   1     1089.44      896.46      7.70 o 
   0   4   1      451.54      508.94      4.78 o 
   1   4   1     1398.18     1419.84      9.85 o 
   2   4   1      491.19      503.31      4.18 o 
   3   4   1     1411.58     1420.31     10.01 o 
   4   4   1     1893.57     1891.89     20.50 o 
   5   4   1      285.48      295.87      3.19 o 
   6   4   1       57.19       59.21      1.83 o 
   7   4   1        4.00       11.13      1.17 o 
   8   4   1      147.77      107.06      3.77 o 
   9   4   1       45.97       57.97      3.04 o 
  10   4   1       58.09       49.71      2.78 o 
  11   4   1      327.98      293.87      5.02 o 
  12   4   1      103.58      122.89      4.48 o 
  13   4   1       71.65       55.89      5.57 o 
  14   4   1       26.72       20.77      4.83 o 
 -10   5   1       12.55        6.89      6.32 o 
  -9   5   1       42.90       38.58      8.28 o 
  -8   5   1       67.28       92.47      7.80 o 
  -7   5   1       80.34       91.04     14.02 o 
  -6   5   1       18.01       12.39      6.24 o 
  -5   5   1      363.81      390.89     11.71 o 
  -4   5   1      922.38      959.68     13.61 o 
  -3   5   1     2071.00     2261.97     42.60 o 
  -2   5   1      783.29      842.48      7.60 o 
  -1   5   1      685.99      592.15      5.95 o 
   0   5   1     3919.52     3946.36     32.37 o 
   1   5   1     1411.75     1609.98     22.66 o 
   2   5   1     6729.84     6979.23     78.90 o 
   3   5   1     1305.17     1627.71     12.77 o 
   4   5   1    10658.29    11699.39    114.90 o 
   5   5   1     2678.74     2551.23     22.50 o 
   6   5   1      918.62      919.98     12.00 o 
   7   5   1     1227.68     1215.36      8.13 o 
   8   5   1       45.67       36.72      2.97 o 
   9   5   1      557.78      510.84      5.65 o 
  10   5   1      976.47      965.20     13.48 o 
  11   5   1      874.94      845.63     18.96 o 
  12   5   1      764.69      755.39      9.54 o 
  13   5   1        0.16        3.03      2.45 o 
  14   5   1       21.75       14.80      4.30 o 
  -9   6   1       91.62      106.24     12.46 o 
  -8   6   1       18.87       21.24      6.95 o 
  -7   6   1        4.74        3.48      4.57 o 
  -6   6   1      820.94      851.97     15.87 o 
  -5   6   1      440.14      423.81     11.66 o 
  -4   6   1      894.74      849.95     15.84 o 
  -3   6   1       57.65       62.09      2.47 o 
  -2   6   1       86.73       65.24      4.20 o 
  -1   6   1     2178.93     2082.80     18.76 o 
   0   6   1      269.59      299.53      4.09 o 
   1   6   1     1614.00     1605.30     13.61 o 
   2   6   1      695.67      900.22      8.00 o 
   3   6   1     1522.07     1642.22      9.16 o 
   4   6   1        5.85       18.76      0.78 o 
   5   6   1     3384.92     3391.08     30.91 o 
   6   6   1      249.39      261.76      8.71 o 
   7   6   1      698.01      725.98      5.51 o 
   8   6   1      192.14      179.44      2.63 o 
   9   6   1      312.12      354.53      4.21 o 
  10   6   1        0.62       -0.99      1.82 o 
  11   6   1      120.63      123.02      4.54 o 
  12   6   1       90.48       93.29      3.12 o 
  13   6   1      138.60      126.02      8.62 o 
  14   6   1       11.76       10.13      3.23 o 
  -9   7   1       53.63       52.84      9.13 o 
  -8   7   1        1.34        2.24      8.66 o 
  -7   7   1       44.24       47.39      7.10 o 
  -6   7   1       12.65        6.57      4.88 o 
  -5   7   1      196.55      242.60      9.17 o 
  -4   7   1       90.80       82.19      6.83 o 
  -3   7   1      504.63      560.03      5.66 o 
  -2   7   1      405.87      383.93      5.36 o 
  -1   7   1        0.55        3.74      1.71 o 
   0   7   1      654.65      756.70      7.00 o 
   1   7   1      517.15      489.36      4.57 o 
   2   7   1      390.71      320.05      3.68 o 
   3   7   1       93.25       83.86      1.79 o 
   4   7   1      256.28      259.93      2.12 o 
   5   7   1      614.34      571.30      7.74 o 
   6   7   1     2988.01     2893.69     27.81 o 
   7   7   1     1894.11     1845.57     20.99 o 
   8   7   1      133.55      157.46      5.23 o 
   9   7   1      535.10      514.31     13.05 o 
  10   7   1      521.43      542.02      6.28 o 
  11   7   1      402.13      375.61      6.53 o 
  12   7   1       86.76       85.88      2.94 o 
  13   7   1      215.29      196.86     14.54 o 
  14   7   1      155.17      144.23      8.25 o 
  -8   8   1        1.19        1.14      5.52 o 
  -7   8   1       90.69       64.59     14.43 o 
  -6   8   1      418.40      428.28     19.68 o 
  -5   8   1      309.16      307.40     10.26 o 
  -4   8   1      128.72      129.22      8.94 o 
  -3   8   1        5.16        3.14      1.05 o 
  -2   8   1      611.49      625.67      6.58 o 
  -1   8   1     1040.65     1024.13      9.63 o 
   0   8   1     1692.88     1725.63     14.39 o 
   1   8   1     1567.19     1458.54     11.26 o 
   2   8   1        9.14        4.30      1.27 o 
   3   8   1     1917.67     1989.02     23.69 o 
   4   8   1       47.92       67.89      1.53 o 
   5   8   1      760.24      744.00     18.24 o 
   6   8   1     1314.79     1312.55     21.12 o 
   7   8   1        1.59       -6.21      6.53 o 
   8   8   1      487.47      473.17     12.10 o 
   9   8   1     3146.46     3299.70     60.87 o 
  10   8   1        5.91        6.21      5.12 o 
  11   8   1      106.65      101.13      2.50 o 
  12   8   1      108.63      102.08      6.97 o 
  13   8   1      215.55      207.52     11.20 o 
  14   8   1       37.97       51.66     13.12 o 
  -7   9   1       31.43       20.64      8.19 o 
  -6   9   1      103.94      104.62     14.04 o 
  -5   9   1       56.63       62.78     12.03 o 
  -4   9   1        0.64        1.91      3.96 o 
  -3   9   1       62.26       48.19      2.66 o 
  -2   9   1     1658.97     1746.95     16.87 o 
  -1   9   1      423.58      454.35      7.32 o 
   0   9   1      646.47      763.95      8.40 o 
   1   9   1      178.56      152.02      5.03 o 
   2   9   1      101.27      113.99      3.47 o 
   3   9   1       13.50       21.34      1.65 o 
   4   9   1       30.00       36.74      2.17 o 
   5   9   1      181.75      225.96      8.19 o 
   6   9   1      438.16      359.49     10.43 o 
   7   9   1      226.73      215.85      9.09 o 
   8   9   1      279.80      318.77     11.07 o 
   9   9   1     1763.28     1796.09     31.17 o 
  10   9   1       88.64      103.25      8.64 o 
  11   9   1      267.17      255.60     11.71 o 
  12   9   1      235.66      271.21     12.42 o 
  13   9   1       57.09       53.64     13.51 o 
  14   9   1       93.11      103.31     10.18 o 
  -6  10   1      165.92      198.08     11.35 o 
  -5  10   1      232.61      264.72     11.07 o 
  -4  10   1       93.71      109.82     12.34 o 
  -3  10   1      276.90      303.83      7.67 o 
  -2  10   1      467.80      466.06      6.24 o 
  -1  10   1     1139.63     1157.66     11.33 o 
   0  10   1      312.92      310.00      5.28 o 
   1  10   1      230.11      216.00      4.59 o 
   2  10   1       49.49       74.92      3.19 o 
   3  10   1      176.42      172.28      5.26 o 
   4  10   1      596.57      704.07      9.96 o 
   5  10   1      773.12      723.06      8.99 o 
   6  10   1       56.20       47.88      6.15 o 
   7  10   1       99.25      133.40      8.51 o 
   8  10   1       24.20       35.33      6.85 o 
   9  10   1       94.71      114.13      9.09 o 
  10  10   1      204.99      180.19     16.96 o 
  11  10   1        7.31       13.44      6.79 o 
  12  10   1       61.57       68.17     14.79 o 
  13  10   1       17.21       21.12      7.68 o 
  14  10   1       96.63      110.80     11.01 o 
  -5  11   1       67.11       47.99      7.93 o 
  -4  11   1        1.43        4.85      4.82 o 
  -3  11   1      117.05      126.10      7.71 o 
  -2  11   1      202.20      215.53      7.41 o 
  -1  11   1      737.68      793.16     10.12 o 
   0  11   1       37.95       40.08      4.12 o 
   1  11   1      489.32      483.18      6.31 o 
   2  11   1      260.14      288.93      5.11 o 
   3  11   1        1.90        2.89      1.61 o 
   4  11   1        2.68        6.50      1.93 o 
   5  11   1        2.96       24.77      2.29 o 
   6  11   1       10.49        7.55      5.12 o 
   7  11   1      504.19      533.98     22.02 o 
   8  11   1       87.60      110.10      9.35 o 
   9  11   1        7.03       17.54      6.72 o 
  10  11   1      576.02      584.55     26.63 o 
  11  11   1      556.26      495.89     17.67 o 
  12  11   1      286.15      316.28     23.56 o 
  13  11   1      153.04      144.60     12.80 o 
  14  11   1       23.16       17.48     13.44 o 
  -4  12   1       21.76       26.70      8.56 o 
  -3  12   1        2.42        2.18      5.40 o 
  -2  12   1        1.18        1.17      4.55 o 
  -1  12   1      230.95      248.06      9.72 o 
   0  12   1      551.28      558.24      8.35 o 
   1  12   1      275.29      274.62      6.36 o 
   2  12   1      440.63      491.86      6.81 o 
   3  12   1        2.49        3.81      1.63 o 
   4  12   1      216.96      262.91      4.03 o 
   5  12   1     1510.48     1280.87     15.30 o 
   6  12   1      695.45      648.56     16.90 o 
   7  12   1       89.08      158.68     15.87 o 
   8  12   1       15.38        7.68      6.02 o 
   9  12   1      179.08      181.98     12.03 o 
  10  12   1      332.57      315.83     22.66 o 
  11  12   1      243.65      245.16     14.59 o 
  12  12   1       25.04       14.02      8.45 o 
  13  12   1       17.05        3.39      7.36 o 
  -2  13   1       28.37       34.86      6.70 o 
  -1  13   1      126.18      112.90      5.83 o 
   0  13   1        1.16       -1.66      2.23 o 
   1  13   1        5.30        5.97      2.37 o 
   2  13   1      103.58      114.75      4.11 o 
   3  13   1        7.88       12.59      3.29 o 
   4  13   1        2.42        1.69      2.14 o 
   5  13   1      284.73      227.98      4.89 o 
   6  13   1      408.93      373.63     21.06 o 
   7  13   1      504.23      512.47     16.96 o 
   8  13   1       15.19       25.80      7.62 o 
   9  13   1        5.45        6.53      6.79 o 
  10  13   1       67.09       98.71     18.95 o 
  11  13   1      255.36      271.66     16.13 o 
  12  13   1      287.90      305.91     17.54 o 
  -1  14   1       22.35       19.49      6.20 o 
   0  14   1      197.11      181.61      6.17 o 
   1  14   1      178.83      185.33      6.76 o 
   2  14   1      192.41      216.93      6.97 o 
   3  14   1       14.89       14.07      2.28 o 
   4  14   1       85.98       94.26      3.96 o 
   5  14   1      594.25      657.07     18.37 o 
   6  14   1      447.73      433.93     15.94 o 
   7  14   1      104.64      138.58     10.95 o 
   8  14   1       47.18       41.80      9.09 o 
   9  14   1      139.02      144.92     20.04 o 
  10  14   1      354.81      350.08     18.24 o 
  11  14   1      303.53      306.42     18.31 o 
   1  15   1        7.96        0.02      4.29 o 
   2  15   1       23.79       28.08      3.50 o 
   3  15   1       13.81        9.93      2.86 o 
   9  15   1       12.23        5.76     12.61 o 
  10  15   1        2.81       -1.47      7.23 o 
   6  16   1      129.78      102.87     17.92 o 
  -1 -15   2       75.17       73.42     12.35 o 
 -10 -14   2        9.34        9.22      8.71 o 
  -9 -14   2      145.10      147.10     21.76 o 
  -8 -14   2        7.78        7.94      7.75 o 
  -7 -14   2      168.36      153.95     12.99 o 
  -6 -14   2       77.25       86.22     10.31 o 
  -5 -14   2       86.11       86.93     15.94 o 
  -4 -14   2       26.21       12.23      6.53 o 
  -3 -14   2       32.27       23.45      4.77 o 
  -2 -14   2       29.96       34.89      3.32 o 
  -1 -14   2       29.30       26.50      3.62 o 
   0 -14   2       14.11       11.74      5.18 o 
   1 -14   2       24.92       17.50      7.52 o 
 -11 -13   2       99.81      101.01     13.06 o 
 -10 -13   2      186.68      182.82     14.59 o 
  -9 -13   2      173.98      164.96     21.19 o 
  -8 -13   2      157.29      154.91     12.67 o 
  -7 -13   2        9.19        9.73     11.14 o 
  -6 -13   2      320.19      342.46     14.79 o 
  -5 -13   2      418.93      414.34     15.30 o 
  -4 -13   2      702.54      692.48     21.17 o 
  -3 -13   2      234.96      218.31      6.95 o 
  -2 -13   2       73.23       47.09      3.80 o 
  -1 -13   2      301.71      287.77      6.43 o 
   0 -13   2      309.24      304.65      6.88 o 
   1 -13   2      413.25      449.31     10.15 o 
   2 -13   2       47.38       44.58      5.71 o 
   3 -13   2        7.85        1.62      5.14 o 
 -12 -12   2      111.25      111.25     12.67 o 
 -11 -12   2      181.50      201.70     14.21 o 
 -10 -12   2      187.18      164.76     13.19 o 
  -9 -12   2      375.67      398.92     16.64 o 
  -8 -12   2        2.52        3.97      6.08 o 
  -7 -12   2      130.00      133.85     10.56 o 
  -6 -12   2      381.80      346.62     14.02 o 
  -5 -12   2       18.04       18.03      2.12 o 
  -4 -12   2        3.18        2.71      1.85 o 
  -3 -12   2      186.67      171.89      3.40 o 
  -2 -12   2      679.74      602.22      7.74 o 
  -1 -12   2        4.37        2.93      2.03 o 
   0 -12   2       12.75        7.68      2.42 o 
   1 -12   2       28.45       26.62      3.26 o 
   2 -12   2       10.94        9.86      4.42 o 
   3 -12   2       87.81       89.21      4.86 o 
   4 -12   2       34.45       27.23      6.33 o 
 -12 -11   2       25.12       31.88      8.90 o 
 -11 -11   2      113.63      129.24     11.59 o 
 -10 -11   2      537.21      480.98     17.73 o 
  -9 -11   2      184.02      212.39     12.48 o 
  -8 -11   2       32.90       28.42     12.16 o 
  -7 -11   2        1.79       -1.41      4.86 o 
  -6 -11   2        5.37        5.70      5.50 o 
  -5 -11   2      845.37      719.36     24.98 o 
  -4 -11   2     1663.88     1771.27     14.17 o 
  -3 -11   2       29.30       28.23      2.34 o 
  -2 -11   2       79.28       60.21      5.09 o 
  -1 -11   2       46.23       33.74      5.92 o 
   0 -11   2      194.61      213.96      6.30 o 
   1 -11   2      599.97      647.19     12.93 o 
   2 -11   2      319.62      287.55      5.73 o 
   3 -11   2       98.61      109.38      4.16 o 
   4 -11   2      238.48      260.91     16.70 o 
   5 -11   2      701.06      741.84     25.45 o 
   6 -11   2      480.83      513.57     16.46 o 
 -13 -10   2      177.64      166.68     12.35 o 
 -12 -10   2       68.26       64.33      9.35 o 
 -11 -10   2      630.44      630.32     19.01 o 
 -10 -10   2      416.91      419.78     23.17 o 
  -9 -10   2       36.41       47.75      7.94 o 
  -8 -10   2        2.78       14.59     10.18 o 
  -7 -10   2       57.04       55.11      7.62 o 
  -6 -10   2       13.87       10.18      8.64 o 
  -5 -10   2       56.81       65.87      7.11 o 
  -4 -10   2        2.42        3.04      1.46 o 
  -3 -10   2       28.03       16.57      3.03 o 
  -2 -10   2      115.97       93.87      3.43 o 
  -1 -10   2      146.66      186.01      7.07 o 
   0 -10   2       10.04        7.91      2.99 o 
   1 -10   2       44.72       53.80      4.32 o 
   2 -10   2       26.69       32.37      3.53 o 
   3 -10   2      245.71      239.65      5.93 o 
   4 -10   2      173.30      194.20     13.04 o 
   5 -10   2      848.89      881.10     33.22 o 
   6 -10   2      474.47      517.51     19.81 o 
   7 -10   2        6.21        5.52      9.51 o 
 -13  -9   2       41.92       53.00      8.58 o 
 -12  -9   2       27.22       34.25      7.62 o 
 -11  -9   2        0.39        3.14      8.64 o 
 -10  -9   2      203.73      184.16     11.01 o 
  -9  -9   2      577.36      602.66     16.58 o 
  -8  -9   2       86.77       87.38      8.00 o 
  -7  -9   2      304.97      317.81     11.65 o 
  -6  -9   2     2076.56     2161.08     34.82 o 
  -5  -9   2      733.91      728.06     15.49 o 
  -4  -9   2     1113.39     1181.09     11.75 o 
  -3  -9   2     1053.44      989.89      9.71 o 
  -2  -9   2        9.64       16.45      2.90 o 
  -1  -9   2      529.58      517.82      8.14 o 
   0  -9   2      975.62      961.72     12.12 o 
   1  -9   2     1438.36     1397.44     17.99 o 
   2  -9   2      270.91      255.75      5.24 o 
   3  -9   2        1.58        9.13      2.29 o 
   4  -9   2      682.09      739.72     10.93 o 
   5  -9   2      130.04      133.37     11.52 o 
   6  -9   2       82.97       95.14      8.11 o 
   7  -9   2      171.90      163.29     10.32 o 
   8  -9   2        4.05        2.11      5.80 o 
 -13  -8   2      176.98      196.90     11.07 o 
 -12  -8   2       44.45       43.72     11.59 o 
 -11  -8   2      460.24      447.98      5.21 o 
 -10  -8   2     1601.84     1582.54     23.54 o 
  -9  -8   2      427.48      421.66      7.07 o 
  -8  -8   2       62.08       62.22      6.85 o 
  -7  -8   2       60.43       48.39      6.53 o 
  -6  -8   2     7049.58     7359.73    109.59 o 
  -5  -8   2     2679.96     2679.73     23.88 o 
  -4  -8   2      442.85      409.89      5.43 o 
  -3  -8   2       76.97       65.37      2.36 o 
  -2  -8   2       52.21       54.89      2.49 o 
  -1  -8   2       51.86       41.22      3.20 o 
   0  -8   2      867.45      851.60     16.90 o 
   1  -8   2      140.72      136.54      9.15 o 
   2  -8   2       34.65       34.89      4.67 o 
   3  -8   2       81.96       99.73      6.79 o 
   4  -8   2      534.74      548.45     20.48 o 
   5  -8   2      455.73      387.63      6.05 o 
   6  -8   2      142.64      161.70     15.27 o 
   7  -8   2       33.09       39.67      7.10 o 
   8  -8   2        2.58        0.71      5.06 o 
   9  -8   2        4.08        6.87      6.62 o 
 -13  -7   2       16.41       10.86      3.28 o 
 -12  -7   2        2.30        1.14      1.55 o 
 -11  -7   2       11.46       11.34      1.76 o 
 -10  -7   2       12.86       15.36      1.99 o 
  -9  -7   2      349.95      360.80      4.15 o 
  -8  -7   2       64.60       75.29      1.53 o 
  -7  -7   2      246.30      230.03      3.79 o 
  -6  -7   2        5.78        0.56      3.84 o 
  -5  -7   2      645.14      597.62      5.51 o 
  -4  -7   2     1409.46     1319.20     18.03 o 
  -3  -7   2     2200.16     2314.98     15.79 o 
  -2  -7   2       34.34       36.23      5.83 o 
  -1  -7   2     1191.92     1411.91     11.60 o 
   0  -7   2     1257.48     1118.72     18.31 o 
   1  -7   2     1985.15     1895.49     29.32 o 
   2  -7   2     1735.86     1736.94     24.84 o 
   3  -7   2      222.33      189.47     11.39 o 
   4  -7   2     1303.02     1332.39     23.24 o 
   5  -7   2      937.14      900.00     19.08 o 
   6  -7   2      418.79      430.79     14.21 o 
   7  -7   2      197.94      186.15      8.90 o 
   8  -7   2        6.27        0.86      7.20 o 
   9  -7   2       67.50       93.57     11.00 o 
  10  -7   2      210.47      200.98     24.13 o 
 -13  -6   2      111.43       92.35      9.54 o 
 -12  -6   2        5.61        5.15      2.09 o 
 -11  -6   2      961.21     1014.97     13.94 o 
 -10  -6   2      908.88      865.16     10.39 o 
  -9  -6   2     1444.63     1487.28     12.06 o 
  -8  -6   2      563.55      569.13      7.89 o 
  -7  -6   2      306.27      317.47      4.55 o 
  -6  -6   2     2350.25     2529.56     21.85 o 
  -5  -6   2     1883.88     1895.71     29.69 o 
  -4  -6   2     1117.52     1124.01     13.66 o 
  -3  -6   2       85.52       59.95      1.52 o 
  -2  -6   2      382.90      515.68      4.66 o 
  -1  -6   2      211.93      116.05      3.62 o 
   0  -6   2     8238.95     8767.28     83.75 o 
   1  -6   2     1136.10     1096.44     18.24 o 
   2  -6   2      326.02      377.99      8.26 o 
   3  -6   2        7.00        3.78      3.20 o 
   4  -6   2     1448.75     1441.14     22.92 o 
   5  -6   2      699.42      669.30     15.43 o 
   6  -6   2       32.38       32.01      6.47 o 
   7  -6   2      126.63      118.42      3.42 o 
   8  -6   2        1.43        6.57      6.61 o 
   9  -6   2      113.54      134.08     12.24 o 
  10  -6   2       13.23        3.89     10.79 o 
 -13  -5   2      100.70       83.22      4.01 o 
 -12  -5   2      219.24      241.44      5.82 o 
 -11  -5   2       31.43       28.31      4.61 o 
 -10  -5   2      434.56      430.58      5.67 o 
  -9  -5   2        8.46        7.99      1.94 o 
  -8  -5   2      155.40      168.44      4.38 o 
  -7  -5   2      296.01      304.88      4.97 o 
  -6  -5   2      119.49      125.78      4.02 o 
  -5  -5   2       86.53      130.63      2.29 o 
  -4  -5   2     1216.82     1131.48      7.25 o 
  -3  -5   2      712.28      712.64     15.46 o 
  -2  -5   2       15.46       15.28      3.62 o 
  -1  -5   2      188.47      175.63      3.40 o 
   0  -5   2      965.66      886.06      7.40 o 
   1  -5   2     2272.85     2336.93     25.80 o 
   2  -5   2     1588.74     1356.72     12.47 o 
   3  -5   2      164.84      199.52      6.27 o 
   4  -5   2      153.33      148.51      6.66 o 
   5  -5   2     1230.41     1150.66     20.16 o 
   6  -5   2      804.57      872.41     18.05 o 
   7  -5   2      406.14      432.94      6.35 o 
   8  -5   2        0.62        0.72      1.38 o 
   9  -5   2        2.99        5.35      6.49 o 
  10  -5   2      278.93      273.42     12.17 o 
  11  -5   2      365.74      419.95     15.79 o 
 -13  -4   2        7.26        8.62      2.92 o 
 -12  -4   2      222.88      204.38      5.00 o 
 -11  -4   2      435.63      482.68      9.11 o 
 -10  -4   2      540.59      515.46      7.16 o 
  -9  -4   2      367.01      437.19      8.13 o 
  -8  -4   2      223.62      221.72      7.39 o 
  -7  -4   2        2.46        1.75      2.24 o 
  -6  -4   2      698.47      649.93      7.25 o 
  -5  -4   2     1031.09      889.02      7.69 o 
  -4  -4   2       49.46       15.42      1.39 o 
  -3  -4   2       88.68       80.70      1.98 o 
  -2  -4   2        1.11        2.45      0.88 o 
  -1  -4   2     1787.89     1586.60     21.03 o 
   0  -4   2     4701.88     4635.38     37.62 o 
   1  -4   2     1956.79     1836.93     14.55 o 
   2  -4   2      247.80      272.13      4.09 o 
   3  -4   2        1.84        3.52      1.76 o 
   4  -4   2      367.98      312.05      7.87 o 
   5  -4   2      645.64      562.98     12.03 o 
   6  -4   2       66.46       58.12      6.21 o 
   7  -4   2     1685.80     1798.18     17.03 o 
   8  -4   2        9.99        8.80      1.28 o 
   9  -4   2      138.43      106.97      8.13 o 
  10  -4   2       35.91       49.45     15.65 o 
  11  -4   2        0.35       -7.23      7.23 o 
  12  -4   2       17.84       28.89      8.13 o 
 -13  -3   2       18.08       10.35      2.82 o 
 -12  -3   2       43.12       54.36      5.56 o 
 -11  -3   2       24.96       21.07      3.30 o 
 -10  -3   2      321.31      321.95      8.85 o 
  -9  -3   2        4.78        8.50      2.31 o 
  -8  -3   2       66.26       71.26      3.41 o 
  -7  -3   2      672.84      625.37      8.65 o 
  -6  -3   2      221.76      209.25      4.09 o 
  -5  -3   2     3174.21     3673.13     28.81 o 
  -4  -3   2      381.62      399.64     14.52 o 
  -3  -3   2      758.64      798.82     16.48 o 
  -2  -3   2      151.77      160.40      3.00 o 
  -1  -3   2      255.64      201.44      2.62 o 
   0  -3   2        0.25        1.19      1.20 o 
   1  -3   2       39.25       32.19      2.17 o 
   2  -3   2      979.43      938.56      8.30 o 
   3  -3   2      536.35      517.59      5.95 o 
   4  -3   2      274.68      286.96      7.04 o 
   5  -3   2     1601.11     1598.80     22.72 o 
   6  -3   2        7.27        7.40      3.23 o 
   7  -3   2      140.54      136.21     20.71 o 
   8  -3   2      631.89      621.01     11.81 o 
   9  -3   2       96.70       85.75      3.25 o 
  10  -3   2      389.79      416.53     16.32 o 
  11  -3   2      245.33      252.06     11.29 o 
  12  -3   2      266.43      265.66     12.50 o 
 -13  -2   2       50.06       41.94      6.75 o 
 -12  -2   2       18.55       21.48      4.60 o 
 -11  -2   2      123.01      130.79      5.62 o 
 -10  -2   2      197.09      177.65     10.90 o 
  -9  -2   2      326.79      358.71      6.50 o 
  -8  -2   2       81.95       85.56      7.20 o 
  -7  -2   2       99.61       98.59      3.52 o 
  -6  -2   2      344.07      307.76      6.72 o 
  -5  -2   2    10095.71    11386.04    110.45 o 
  -4  -2   2    10683.83    11281.45     87.23 o 
  -3  -2   2      991.67     1071.06     10.43 o 
  -2  -2   2     2767.67     2903.72     23.31 o 
  -1  -2   2      492.38      464.56      4.75 o 
   0  -2   2     2189.61     2446.74     18.52 o 
   1  -2   2     3009.41     2926.80     24.36 o 
   2  -2   2     2661.56     2797.68     21.88 o 
   3  -2   2       22.93       30.06      2.06 o 
   4  -2   2     1266.60     1030.01      9.80 o 
   5  -2   2     1426.55     1340.07     18.44 o 
   6  -2   2     3239.47     3094.93     80.33 o 
   7  -2   2       45.86       56.07      3.06 o 
   8  -2   2       69.07       83.61      6.72 o 
   9  -2   2      339.79      359.02     18.92 o 
  10  -2   2      138.97      138.88      3.27 o 
  11  -2   2       10.58       -0.56      4.89 o 
  12  -2   2       15.39       12.08      5.87 o 
  13  -2   2       34.09       32.68      7.62 o 
 -13  -1   2        9.39       11.84      6.79 o 
 -12  -1   2      119.53      121.59      7.46 o 
 -11  -1   2      460.73      476.50     20.87 o 
 -10  -1   2      400.77      404.25      9.96 o 
  -9  -1   2      240.56      231.81      5.09 o 
  -8  -1   2      365.83      365.94      6.27 o 
  -7  -1   2      400.96      387.91      6.63 o 
  -6  -1   2        3.64        3.26      2.11 o 
  -5  -1   2      164.43      175.09      6.98 o 
  -4  -1   2      742.65      697.20      6.02 o 
  -3  -1   2     3831.67     3724.78     31.05 o 
  -2  -1   2     2144.11     2191.43     17.65 o 
  -1  -1   2     1827.11     1892.64     15.24 o 
   0  -1   2       50.11       40.00      1.47 o 
   1  -1   2       31.44       25.20      2.53 o 
   2  -1   2      277.63      352.32      7.65 o 
   3  -1   2    20933.71    20144.18    214.32 o 
   4  -1   2       94.43       91.87      3.19 o 
   5  -1   2      200.30      203.54      2.80 o 
   6  -1   2     1710.85     1651.67     17.54 o 
   7  -1   2      330.82      299.64      5.50 o 
   8  -1   2       20.21       26.06      4.03 o 
   9  -1   2        1.77       -0.60      1.97 o 
  10  -1   2      700.68      701.43      8.66 o 
  11  -1   2      112.42      104.24      6.24 o 
  12  -1   2      356.91      362.64     29.51 o 
  13  -1   2        2.81        5.79      5.49 o 
 -12   0   2        1.28        7.76      5.77 o 
 -11   0   2       73.93       63.75     27.56 o 
 -10   0   2      897.22      918.02     15.91 o 
  -9   0   2     1586.79     1531.49     20.39 o 
  -8   0   2        2.85        3.94      2.35 o 
  -7   0   2        1.60        5.75      2.12 o 
  -6   0   2     1267.56     1168.66     26.18 o 
  -5   0   2       86.33       69.46      6.08 o 
  -4   0   2     4123.17     4034.00     34.40 o 
  -3   0   2     2776.22     2778.89     26.72 o 
  -2   0   2      354.12      366.58     12.67 o 
  -1   0   2    19003.78    18239.03    182.72 o 
   0   0   2     1623.94     1471.23     10.98 o 
   1   0   2    13350.11    12907.14    115.64 o 
   2   0   2     5096.03     5220.07     53.19 o 
   3   0   2    37706.03    34926.82    412.44 o 
   4   0   2      534.41      454.87      5.90 o 
   5   0   2     1109.33     1177.51      9.02 o 
   6   0   2     3651.41     3391.28     55.18 o 
   7   0   2      807.04      902.60     12.48 o 
   8   0   2       18.90       17.05      1.95 o 
   9   0   2     1652.80     1628.06     17.92 o 
  10   0   2      496.63      459.05      9.19 o 
  11   0   2       79.26       75.11      8.36 o 
  12   0   2        8.42       16.02      5.75 o 
  13   0   2        0.77       -4.66      4.66 o 
 -12   1   2       28.50       19.60      7.24 o 
 -11   1   2      731.01      743.08     16.16 o 
 -10   1   2       81.09       95.30     17.57 o 
  -9   1   2      856.84      845.91     21.86 o 
  -8   1   2      620.06      645.96     11.83 o 
  -7   1   2      543.82      565.92     17.03 o 
  -6   1   2     1054.07     1007.78     14.02 o 
  -5   1   2     1998.91     2170.15     30.89 o 
  -4   1   2       81.32       40.39      0.95 o 
  -3   1   2     1343.76     1104.48      7.57 o 
  -2   1   2       61.10       40.86      3.39 o 
  -1   1   2      308.75      261.08     10.05 o 
   0   1   2     5695.99     6303.67     50.63 o 
   1   1   2     2930.41     2975.26     27.14 o 
   2   1   2     3367.62     3545.34     25.34 o 
   3   1   2      829.03     1040.93      7.42 o 
   4   1   2     1594.97     1774.55     11.51 o 
   5   1   2      596.98      576.46      8.39 o 
   6   1   2      758.22      676.58      7.84 o 
   7   1   2      539.32      505.84     12.23 o 
   8   1   2      347.44      326.56      5.86 o 
   9   1   2       26.87       22.27      3.82 o 
  10   1   2      490.13      449.02      7.55 o 
  11   1   2      573.95      549.37      7.51 o 
  12   1   2      182.80      195.95      9.03 o 
  13   1   2        8.19        7.78      5.69 o 
  14   1   2       99.44       79.19      7.60 o 
 -11   2   2      224.15      218.93     10.66 o 
 -10   2   2        8.51        7.98      5.07 o 
  -9   2   2      492.93      480.32     12.03 o 
  -8   2   2      135.76      185.03      7.71 o 
  -7   2   2       23.03       12.93      7.30 o 
  -6   2   2      370.76      311.61     13.57 o 
  -5   2   2      389.14      430.67     21.25 o 
  -4   2   2     2856.61     2785.82     48.14 o 
  -3   2   2      562.17      491.35     11.33 o 
  -2   2   2        1.24        5.11      2.58 o 
  -1   2   2       11.67        7.41      1.41 o 
   0   2   2     2266.37     2012.98     12.51 o 
   1   2   2    10580.86    10323.68     74.10 o 
   2   2   2     7901.29     8231.92     74.22 o 
   3   2   2     1786.04     1952.17     10.46 o 
   4   2   2     1400.97     1309.80     10.07 o 
   5   2   2     2041.03     1930.84     10.97 o 
   6   2   2     1109.49     1087.69      7.58 o 
   7   2   2      869.76      778.86      6.37 o 
   8   2   2      451.02      417.69      5.64 o 
   9   2   2     2573.59     2595.02     24.64 o 
  10   2   2      699.22      696.36      8.92 o 
  11   2   2       58.62       72.24      3.43 o 
  12   2   2      293.08      291.43      6.11 o 
  13   2   2       15.11       18.45      5.78 o 
  14   2   2       16.43       19.67      5.17 o 
 -11   3   2      168.29      189.20     11.49 o 
 -10   3   2       54.36       70.15      9.93 o 
  -9   3   2      115.88      131.29      8.39 o 
  -8   3   2       88.38       87.02     14.11 o 
  -7   3   2       36.82       45.01      5.38 o 
  -6   3   2      754.88      657.07     29.38 o 
  -5   3   2     1154.03     1208.21     35.65 o 
  -4   3   2       73.15       51.91      7.04 o 
  -3   3   2     2583.26     2782.43     47.50 o 
  -2   3   2      489.09      574.43     11.78 o 
  -1   3   2     3745.15     3857.48     71.22 o 
   0   3   2     2354.81     2487.89     14.94 o 
   1   3   2      119.85       96.26      2.06 o 
   2   3   2     7466.44     7449.81     70.87 o 
   3   3   2       34.55       66.01      1.44 o 
   4   3   2     1051.25     1207.43      7.61 o 
   5   3   2      156.91      165.06      1.94 o 
   6   3   2        5.39        2.40      0.91 o 
   7   3   2      599.34      577.99      5.51 o 
   8   3   2      950.74     1004.30      8.90 o 
   9   3   2       15.51       24.50      2.79 o 
  10   3   2      123.92      114.69      4.85 o 
  11   3   2      159.24      146.85      4.61 o 
  12   3   2      358.48      348.25      7.01 o 
  13   3   2      223.62      218.94     10.34 o 
  14   3   2        7.15        4.84      4.32 o 
 -10   4   2       21.28       23.57      8.55 o 
  -9   4   2        8.36       11.57      5.76 o 
  -8   4   2      111.73      115.43     13.31 o 
  -7   4   2      174.59      195.93      8.41 o 
  -6   4   2       50.42       44.04     15.94 o 
  -5   4   2      244.41      250.80     21.76 o 
  -4   4   2      169.93      115.54      9.73 o 
  -3   4   2       19.17       38.09      6.40 o 
  -2   4   2     2148.36     2295.12     40.39 o 
  -1   4   2      115.27       84.59      3.23 o 
   0   4   2      110.35      135.25      1.81 o 
   1   4   2     5065.42     4967.06     29.03 o 
   2   4   2     6913.66     7273.53    170.54 o 
   3   4   2     5630.14     6248.33     36.14 o 
   4   4   2      760.46      836.58      4.97 o 
   5   4   2     3057.56     2867.91     15.61 o 
   6   4   2     1872.18     1842.22     16.02 o 
   7   4   2     1417.73     1224.29      9.57 o 
   8   4   2      511.91      594.77      5.65 o 
   9   4   2      318.21      351.22      5.12 o 
  10   4   2     1045.78     1050.73     10.44 o 
  11   4   2      800.66      793.90      7.54 o 
  12   4   2      371.93      374.38      7.00 o 
  13   4   2       28.18       34.10      6.38 o 
  14   4   2       24.51       25.40      4.32 o 
  15   4   2       50.24       38.40     28.10 o 
 -10   5   2      174.64      184.85     18.53 o 
  -9   5   2      138.20      152.87     16.09 o 
  -8   5   2       54.87       36.38      6.77 o 
  -7   5   2       20.70       18.46      7.07 o 
  -6   5   2      810.80      853.62     17.50 o 
  -5   5   2     1175.79     1116.10     39.43 o 
  -4   5   2      833.55      839.44     21.00 o 
  -3   5   2        0.02        2.82      5.12 o 
  -2   5   2       47.36       22.08      9.28 o 
  -1   5   2      229.75      258.30      8.80 o 
   0   5   2      273.11      231.89      2.73 o 
   1   5   2     2633.76     2699.67     19.37 o 
   2   5   2       92.46       49.54      2.56 o 
   3   5   2        6.11       13.61      1.45 o 
   4   5   2     1509.60     1636.35     16.72 o 
   5   5   2      986.87     1022.56      8.17 o 
   6   5   2      817.40      820.72      4.88 o 
   7   5   2       32.30       25.25      2.08 o 
   8   5   2      348.56      343.74      3.98 o 
   9   5   2      208.17      261.50      3.84 o 
  10   5   2       50.21       41.56      2.85 o 
  11   5   2       17.01       18.37      2.89 o 
  12   5   2       88.77       96.22      3.57 o 
  13   5   2      103.37      106.80     11.51 o 
  14   5   2        0.95        4.18      2.96 o 
  15   5   2        0.15        4.06      5.44 o 
  -9   6   2        3.69       -0.36      5.94 o 
  -8   6   2       42.67       42.15      9.61 o 
  -7   6   2       20.11        9.25      5.38 o 
  -6   6   2       94.27       95.30      9.61 o 
  -5   6   2      198.57      201.15      9.42 o 
  -4   6   2      365.19      373.89     25.22 o 
  -3   6   2      510.21      563.55     25.48 o 
  -2   6   2      155.23      174.13      3.32 o 
  -1   6   2        6.29        8.13      2.69 o 
   0   6   2      871.23      940.97      8.87 o 
   1   6   2     3538.42     3403.66     23.75 o 
   2   6   2      116.62      181.21      3.50 o 
   3   6   2      575.56      557.16      5.77 o 
   4   6   2     7597.97     9191.21     58.66 o 
   5   6   2     9950.41     9637.66    157.90 o 
   6   6   2     3392.15     3424.95     51.52 o 
   7   6   2      290.16      276.61      3.73 o 
   8   6   2      235.59      230.30      3.29 o 
   9   6   2      107.64      140.84      2.49 o 
  10   6   2      966.86      879.10      9.31 o 
  11   6   2     1368.23     1329.62     12.52 o 
  12   6   2      194.22      202.62      3.75 o 
  13   6   2       35.14       33.37      3.51 o 
  14   6   2       10.00       14.11      3.02 o 
  15   6   2      740.89      676.33     18.44 o 
  -8   7   2       47.94       39.27      9.15 o 
  -7   7   2      129.87      137.80     12.02 o 
  -6   7   2      492.78      521.61     17.86 o 
  -5   7   2     1118.56     1035.47     22.56 o 
  -4   7   2     1074.73     1158.20     28.45 o 
  -3   7   2        5.43        2.51      3.50 o 
  -2   7   2      206.60      205.72     11.07 o 
  -1   7   2      249.11      264.95      4.58 o 
   0   7   2     1337.59     1172.45     11.40 o 
   1   7   2      589.10      693.68      7.57 o 
   2   7   2        1.15       -0.14      1.12 o 
   3   7   2       12.07        2.49      1.24 o 
   4   7   2       14.76        7.53      1.21 o 
   5   7   2     1047.24      957.74     11.69 o 
   6   7   2      876.45      952.73     88.62 o 
   7   7   2      189.07      231.83      5.82 o 
   8   7   2       60.72       76.87      3.82 o 
   9   7   2      525.94      518.70      8.98 o 
  10   7   2      275.31      248.45      3.85 o 
  11   7   2       47.70       67.74      2.94 o 
  12   7   2     1250.73     1243.31     21.39 o 
  13   7   2       70.36       57.24      3.88 o 
  14   7   2       34.92       29.79      4.52 o 
  15   7   2       30.49       15.17      7.04 o 
  -8   8   2        2.01        2.27      5.95 o 
  -7   8   2      103.02      118.25     11.16 o 
  -6   8   2       21.27       23.07      8.13 o 
  -5   8   2        3.63        6.15      4.85 o 
  -4   8   2       25.61       36.31     11.33 o 
  -3   8   2       84.38      112.91      6.46 o 
  -2   8   2      121.53      144.31      3.53 o 
  -1   8   2      115.73      125.49      3.24 o 
   0   8   2      939.50      944.51     10.34 o 
   1   8   2      615.93      569.62      7.71 o 
   2   8   2      203.37      321.79      5.22 o 
   3   8   2      333.72      371.46      6.29 o 
   4   8   2      367.20      357.77      4.67 o 
   5   8   2      907.19      869.74      4.96 o 
   6   8   2     1732.71     1725.67     22.44 o 
   7   8   2       79.72      126.21      7.76 o 
   8   8   2      539.57      541.15      9.25 o 
   9   8   2      460.76      478.26      9.50 o 
  10   8   2      829.24      785.88     17.67 o 
  11   8   2     1453.26     1428.74     41.64 o 
  12   8   2      505.87      464.74     19.67 o 
  13   8   2      277.30      239.00     16.68 o 
  14   8   2        4.35        0.64      4.86 o 
  15   8   2      275.56      264.94     14.34 o 
  -7   9   2       10.20        2.66      5.82 o 
  -6   9   2      124.05      160.70     13.09 o 
  -5   9   2      215.39      215.08     12.70 o 
  -4   9   2      283.91      328.31     10.58 o 
  -3   9   2       27.56       19.36      6.11 o 
  -2   9   2      200.31      200.56      4.75 o 
  -1   9   2        4.04        1.63      1.55 o 
   0   9   2     3724.20     3743.05     31.57 o 
   1   9   2     2381.74     2579.01     25.05 o 
   2   9   2        0.70        0.33      1.63 o 
   3   9   2       72.85       84.52      3.55 o 
   4   9   2      781.35      738.67      6.18 o 
   5   9   2      287.83      227.19      6.43 o 
   6   9   2     1399.55     1507.27     24.52 o 
   7   9   2      344.15      314.16      7.42 o 
   8   9   2      648.92      699.16     27.43 o 
   9   9   2     1080.42     1055.11     16.07 o 
  10   9   2        2.95        6.27      8.77 o 
  11   9   2       37.25       58.51      8.13 o 
  12   9   2      238.18      220.90     18.44 o 
  13   9   2        2.38       -1.22      5.12 o 
  14   9   2       72.92       75.08      9.73 o 
  -6  10   2       35.70       31.40      9.95 o 
  -5  10   2       12.96       18.13     14.37 o 
  -4  10   2        8.38        6.65      5.71 o 
  -3  10   2       49.67       52.65      7.92 o 
  -2  10   2       89.39       99.79      3.82 o 
  -1  10   2     1631.32     1689.24     17.45 o 
   0  10   2       19.23       17.06      2.50 o 
   1  10   2      233.84      256.70      7.43 o 
   2  10   2      204.77      255.60      6.41 o 
   3  10   2       65.82       55.52      2.27 o 
   4  10   2      152.82      156.27      2.72 o 
   5  10   2      142.32      109.47      2.38 o 
   6  10   2      324.71      358.46     11.07 o 
   7  10   2      738.89      815.63     17.41 o 
   8  10   2      608.17      539.29     21.76 o 
   9  10   2       36.53       38.47      7.23 o 
  10  10   2      115.71      126.74      9.92 o 
  11  10   2     1368.29     1398.83     30.09 o 
  12  10   2      112.75      111.96     10.69 o 
  13  10   2       92.00       71.76      9.99 o 
  14  10   2       31.98       21.12      8.26 o 
  -5  11   2       55.62       49.21      8.18 o 
  -4  11   2      225.49      253.19     10.94 o 
  -3  11   2        9.68        8.20      4.73 o 
  -2  11   2        0.48        0.09      2.06 o 
  -1  11   2       15.52       16.13      3.07 o 
   0  11   2      150.31      141.05      6.69 o 
   1  11   2      399.69      452.09      6.90 o 
   2  11   2      251.91      239.07      5.66 o 
   3  11   2       36.51       46.59      3.85 o 
   4  11   2      462.54      449.24      5.28 o 
   5  11   2      359.36      365.48      4.42 o 
   6  11   2      126.37      180.90      9.28 o 
   7  11   2      599.01      494.93     14.53 o 
   8  11   2      145.90      149.53     15.23 o 
   9  11   2      321.77      307.51     13.25 o 
  10  11   2      451.93      457.29     16.51 o 
  11  11   2       56.05       76.11     16.26 o 
  12  11   2        9.84       13.31      7.68 o 
  13  11   2        8.74       12.23     12.61 o 
  14  11   2      154.98      158.36     13.51 o 
  -3  12   2       18.71       21.30      5.78 o 
  -2  12   2       24.50       18.39      6.43 o 
  -1  12   2      128.43      134.55      4.46 o 
   0  12   2       47.32       56.56      6.06 o 
   1  12   2       16.32       13.80      3.14 o 
   2  12   2      220.54      250.01      5.36 o 
   3  12   2       43.48       37.16      2.62 o 
   4  12   2       15.22       14.24      2.33 o 
   5  12   2       88.91       78.49      2.36 o 
   6  12   2        6.95        7.63      0.76 o 
   7  12   2      855.24      882.84     28.87 o 
   8  12   2        6.25        5.89      9.35 o 
   9  12   2       16.82       14.59      7.17 o 
  10  12   2       55.94       77.52     10.11 o 
  11  12   2      480.89      475.79     28.10 o 
  12  12   2      441.12      489.68     19.84 o 
  13  12   2       85.70       79.95     19.14 o 
  -2  13   2       11.68       15.45      6.02 o 
  -1  13   2       33.09       28.99      9.28 o 
   0  13   2      305.52      311.56      7.10 o 
   1  13   2      190.36      200.61      5.64 o 
   2  13   2       57.86       51.21      6.05 o 
   3  13   2       17.11       14.95      2.53 o 
   4  13   2       72.64       79.09      6.81 o 
   5  13   2      665.70      614.98      6.00 o 
   6  13   2      664.33      604.93     11.20 o 
   7  13   2      196.56      196.90     18.31 o 
   8  13   2        5.45       -2.18      5.70 o 
   9  13   2       36.49       29.06      8.45 o 
  10  13   2      418.99      387.46     17.60 o 
  11  13   2      390.84      431.75     29.38 o 
  12  13   2       23.31       17.03      9.47 o 
  13  13   2       56.32       75.15     12.61 o 
   0  14   2       17.28        7.70      8.45 o 
   1  14   2       19.35       11.19      5.48 o 
   2  14   2        2.69        8.71      2.94 o 
   3  14   2        3.24        1.49      3.41 o 
   4  14   2       38.04       33.18      3.72 o 
   5  14   2       16.77       10.88      6.08 o 
   6  14   2       13.20       -1.34      5.25 o 
   7  14   2       75.16       64.20      9.28 o 
   8  14   2        8.53       17.92      7.68 o 
   9  14   2       45.66       50.76      9.86 o 
  10  14   2       28.91       35.01      9.92 o 
  11  14   2       11.70        5.38     13.51 o 
  12  14   2      165.02      183.58     16.07 o 
   2  15   2      320.71      363.36     10.00 o 
   3  15   2       14.94       20.13      5.42 o 
   4  15   2       26.63       21.00     10.37 o 
   5  15   2      264.23      270.70     13.12 o 
   6  15   2      456.89      475.67     17.22 o 
   7  15   2      114.34      121.49     11.52 o 
   8  15   2        1.74       -3.01      6.66 o 
   9  15   2       47.26       44.62     10.43 o 
  10  15   2      169.17      157.47     23.30 o 
   6  16   2        7.22       -3.58     10.24 o 
  -9 -14   3      246.95      231.14     16.51 o 
  -8 -14   3      149.05      150.04     14.15 o 
  -7 -14   3      105.06      128.41     19.97 o 
  -6 -14   3      142.40      142.17     12.55 o 
  -5 -14   3      311.20      302.77     14.72 o 
  -4 -14   3      153.07      156.12     17.86 o 
  -2 -14   3        1.52        3.26      2.92 o 
  -1 -14   3       96.52       74.56      4.62 o 
   0 -14   3      243.84      245.12     13.12 o 
   1 -14   3      333.82      348.01     19.43 o 
 -10 -13   3      230.44      221.93     16.07 o 
  -9 -13   3       33.00       37.64      9.86 o 
  -8 -13   3        8.18       13.95     13.31 o 
  -7 -13   3       86.45       93.58     10.82 o 
  -6 -13   3      424.69      448.53     17.28 o 
  -5 -13   3      102.04      119.64     16.51 o 
  -4 -13   3        4.31        2.86      1.62 o 
  -3 -13   3       86.07       88.35      6.23 o 
  -2 -13   3       16.14       22.36      2.59 o 
  -1 -13   3      124.79      106.50      4.02 o 
   0 -13   3        0.61       -1.77      2.98 o 
   1 -13   3       19.49       22.85      5.44 o 
   2 -13   3       16.79       14.84      4.72 o 
   3 -13   3       52.19       40.81     10.24 o 
 -11 -12   3        0.05        0.64      6.15 o 
 -10 -12   3      305.05      305.72     16.32 o 
  -9 -12   3      172.44      187.10     13.31 o 
  -8 -12   3      104.59      104.53     10.82 o 
  -7 -12   3       39.70       28.87      8.26 o 
  -6 -12   3      121.25      113.56     10.31 o 
  -5 -12   3      548.25      528.01      8.26 o 
  -4 -12   3      451.67      428.42      4.63 o 
  -3 -12   3      242.83      249.22      8.83 o 
  -2 -12   3      247.22      239.97      5.81 o 
  -1 -12   3      756.21      746.24     12.63 o 
   0 -12   3       39.57       37.67      4.90 o 
   1 -12   3       15.46       17.03      3.62 o 
   2 -12   3      106.18      103.34     13.60 o 
   3 -12   3       15.64       12.76      3.01 o 
   4 -12   3       80.62       95.41     10.82 o 
 -12 -11   3       10.04       30.92     14.21 o 
 -11 -11   3      211.50      209.89     13.76 o 
 -10 -11   3      297.26      322.04     15.36 o 
  -9 -11   3      126.13      117.59     17.48 o 
  -8 -11   3       74.71       70.16      9.22 o 
  -7 -11   3      345.93      355.65     21.12 o 
  -6 -11   3      536.32      548.13     16.32 o 
  -5 -11   3      871.35      826.52     15.65 o 
  -4 -11   3       39.72       30.64      4.29 o 
  -3 -11   3        3.44        1.38      1.79 o 
  -2 -11   3      396.24      419.35      7.63 o 
  -1 -11   3       53.91       51.57      5.71 o 
   0 -11   3       30.57       33.82      4.26 o 
   1 -11   3      157.10      157.87      6.41 o 
   2 -11   3       66.87       50.26      5.01 o 
   3 -11   3       38.18       43.44      6.82 o 
   4 -11   3       12.92        4.59      6.58 o 
   5 -11   3        3.63       -1.20      8.93 o 
   6 -11   3        2.80       -2.51      7.30 o 
 -12 -10   3       40.46       41.61     14.08 o 
 -11 -10   3        2.42       -0.06      4.74 o 
 -10 -10   3      174.88      188.00     12.03 o 
  -9 -10   3      242.78      249.00     19.59 o 
  -8 -10   3      291.04      286.71     12.87 o 
  -7 -10   3        1.88        3.01      5.06 o 
  -6 -10   3      270.87      264.30     11.20 o 
  -5 -10   3     2234.36     2268.39     20.41 o 
  -4 -10   3      577.70      532.06      8.00 o 
  -3 -10   3      440.84      474.57      8.09 o 
  -2 -10   3       11.76       18.72      2.65 o 
  -1 -10   3      405.49      465.46      8.68 o 
   0 -10   3      618.70      592.29     11.78 o 
   1 -10   3      704.31      673.78     19.01 o 
   2 -10   3      934.54      994.35     19.40 o 
   3 -10   3       68.55       53.67      7.43 o 
   4 -10   3       40.30       47.61     13.12 o 
   5 -10   3      910.15      853.50     41.13 o 
   6 -10   3     1236.09     1230.08     55.05 o 
   7 -10   3       92.63       85.11     16.29 o 
 -12  -9   3        3.22        4.93      5.83 o 
 -11  -9   3      817.90      798.92     21.06 o 
 -10  -9   3      643.87      613.82     22.21 o 
  -9  -9   3      354.19      335.67     19.78 o 
  -8  -9   3      444.12      476.11     14.53 o 
  -7  -9   3        4.67        2.69      4.67 o 
  -6  -9   3     1231.22     1280.58     13.09 o 
  -5  -9   3     1024.34     1039.86     18.59 o 
  -4  -9   3      878.30      859.53     10.91 o 
  -3  -9   3       12.97       10.15      1.41 o 
  -2  -9   3      246.47      321.91      9.54 o 
  -1  -9   3       97.89       69.96      6.79 o 
   0  -9   3      165.18      136.60      6.02 o 
   1  -9   3      102.49      111.12      9.86 o 
   2  -9   3       77.60       77.71      6.40 o 
   3  -9   3        7.10       13.06      4.99 o 
   4  -9   3        6.20        1.22      4.42 o 
   5  -9   3      161.83      173.09     10.95 o 
   6  -9   3      170.50      169.10      4.42 o 
   7  -9   3        0.78       -0.26      4.46 o 
   8  -9   3       32.34       21.73     15.68 o 
 -13  -8   3       32.09       25.22      7.17 o 
 -12  -8   3       78.33       77.84      8.45 o 
 -11  -8   3        8.04        4.25      1.61 o 
 -10  -8   3      121.72      111.79      6.95 o 
  -9  -8   3      491.62      475.54      7.41 o 
  -8  -8   3      391.82      384.66      5.41 o 
  -7  -8   3      153.32      148.83      9.76 o 
  -6  -8   3     2294.27     2289.92     20.70 o 
  -5  -8   3      129.17       93.48      1.80 o 
  -4  -8   3      779.56      782.64      6.72 o 
  -3  -8   3     2017.99     2069.01     36.33 o 
  -2  -8   3      886.63      888.61     16.16 o 
  -1  -8   3      482.02      517.60      6.73 o 
   0  -8   3     1072.71      973.04     11.15 o 
   1  -8   3     1065.90     1075.51     16.90 o 
   2  -8   3      363.15      344.96     13.95 o 
   3  -8   3       32.57       27.52      5.31 o 
   4  -8   3       90.16      102.93      7.75 o 
   5  -8   3      132.56       87.63     14.02 o 
   6  -8   3      993.12     1102.21     35.08 o 
   8  -8   3      114.65       77.98     44.58 o 
   9  -8   3       89.43       71.88      9.81 o 
 -13  -7   3       78.34       60.55      7.68 o 
 -12  -7   3      132.85      111.49      4.12 o 
 -11  -7   3      162.22      166.98      3.74 o 
 -10  -7   3     1085.64     1063.49      9.80 o 
  -9  -7   3     1807.99     1811.86     14.26 o 
  -8  -7   3      103.60       94.82      4.00 o 
  -7  -7   3      264.72      279.65      5.41 o 
  -6  -7   3     2319.00     2310.07     19.24 o 
  -5  -7   3     4046.23     4286.50     31.35 o 
  -4  -7   3      620.19      656.10      6.43 o 
  -3  -7   3       59.94       35.86      1.94 o 
  -2  -7   3      104.34      107.22      2.29 o 
  -1  -7   3      591.30      459.50      5.92 o 
   0  -7   3      803.25      810.93     11.30 o 
   1  -7   3      889.83      846.98     10.37 o 
   2  -7   3     1854.81     2069.28     34.82 o 
   3  -7   3      358.26      363.26     10.05 o 
   4  -7   3       39.63       27.33      9.09 o 
   5  -7   3      219.79      258.03     16.71 o 
   6  -7   3      200.31      196.64     10.75 o 
   7  -7   3       35.07       50.38      8.58 o 
   8  -7   3       60.27       63.63     16.13 o 
   9  -7   3       73.55       63.69     14.02 o 
  10  -7   3        3.46        4.71     12.39 o 
 -13  -6   3       70.97       66.90     16.99 o 
 -12  -6   3       82.49       95.13      5.91 o 
 -11  -6   3       20.36       16.89      2.62 o 
 -10  -6   3        7.91        6.61      2.32 o 
  -9  -6   3      400.05      389.82      8.31 o 
  -8  -6   3      151.68      153.96      5.50 o 
  -7  -6   3        6.25        5.94      2.71 o 
  -6  -6   3      168.00      199.70      4.03 o 
  -5  -6   3      147.65      105.30      2.97 o 
  -4  -6   3      118.79      109.34      3.11 o 
  -3  -6   3      244.94      242.98      3.23 o 
  -2  -6   3     1537.43     1419.06     18.02 o 
  -1  -6   3       19.74        7.41      1.37 o 
   0  -6   3     1251.06     1181.14     12.45 o 
   1  -6   3     2043.55     2097.94     21.46 o 
   2  -6   3     4689.95     4899.94     49.62 o 
   3  -6   3      402.81      393.65      6.60 o 
   4  -6   3       90.53       72.91      9.79 o 
   5  -6   3      810.65      711.67     15.75 o 
   6  -6   3      579.40      649.20     16.39 o 
   7  -6   3       84.58       92.62      8.83 o 
   8  -6   3       28.27       21.93      6.82 o 
   9  -6   3       67.21       55.11     16.13 o 
  10  -6   3      248.92      283.25     21.32 o 
 -13  -5   3       13.77        7.47      4.91 o 
 -12  -5   3       11.41        9.26      2.89 o 
 -11  -5   3      712.48      688.55      9.02 o 
 -10  -5   3      427.62      440.28      7.96 o 
  -9  -5   3      610.55      634.99     10.55 o 
  -8  -5   3      441.53      472.73      7.21 o 
  -7  -5   3      331.58      309.53      5.49 o 
  -6  -5   3     1754.20     1858.73     15.25 o 
  -5  -5   3     3485.56     3343.17     23.69 o 
  -4  -5   3      635.14      685.95      7.65 o 
  -3  -5   3      244.38      183.28      4.01 o 
  -2  -5   3     1098.46     1077.17     10.13 o 
  -1  -5   3     1263.88     1113.30     17.25 o 
   0  -5   3      326.37      339.14      4.16 o 
   1  -5   3      711.06      527.17      5.92 o 
   2  -5   3       33.07       44.80      5.02 o 
   3  -5   3      975.88     1008.76     12.19 o 
   4  -5   3      365.53      299.68      6.95 o 
   5  -5   3      259.44      252.59      9.09 o 
   6  -5   3      302.20      274.16     10.63 o 
   7  -5   3       27.40       22.53      6.34 o 
   8  -5   3       76.70       52.56      6.24 o 
   9  -5   3      129.38      121.36      4.19 o 
  10  -5   3        5.93       11.97     13.57 o 
  11  -5   3       10.95        3.64      6.16 o 
 -13  -4   3        1.18        6.86      3.58 o 
 -12  -4   3      196.92      210.17      7.92 o 
 -11  -4   3        6.08        3.49      2.18 o 
 -10  -4   3       91.12      109.53      3.68 o 
  -9  -4   3      221.44      189.70      8.19 o 
  -8  -4   3       30.19       42.40      4.20 o 
  -7  -4   3      533.61      569.55      8.80 o 
  -6  -4   3        9.24       13.98      1.93 o 
  -5  -4   3       96.02      101.43      2.91 o 
  -4  -4   3      464.72      507.32      6.17 o 
  -3  -4   3      180.59      186.88      8.19 o 
  -2  -4   3     2216.22     1943.09     15.76 o 
  -1  -4   3      777.10      575.31      5.26 o 
   0  -4   3        0.35        7.82      3.30 o 
   1  -4   3      824.44      768.65      8.11 o 
   2  -4   3      620.16      598.09      6.51 o 
   3  -4   3      156.90      124.22      4.16 o 
   4  -4   3     1062.71     1027.78     14.50 o 
   5  -4   3     1671.32     1555.53     23.68 o 
   6  -4   3     1371.99     1344.23     22.92 o 
   7  -4   3      562.97      528.15     14.27 o 
   8  -4   3       48.02       41.37      3.50 o 
   9  -4   3      117.99      112.28      8.10 o 
  10  -4   3        3.87        4.41      5.60 o 
  11  -4   3      338.67      353.45     16.70 o 
  12  -4   3      137.16      114.40     13.06 o 
 -13  -3   3      105.19      117.43     25.67 o 
 -12  -3   3        8.95        7.81      3.64 o 
 -11  -3   3      162.00      131.45     18.96 o 
 -10  -3   3      728.12      779.03     10.04 o 
  -9  -3   3      792.99      826.84     14.24 o 
  -8  -3   3      283.99      305.95      9.73 o 
  -7  -3   3       19.36       39.42      7.04 o 
  -6  -3   3      815.53      796.03     38.63 o 
  -5  -3   3     2575.23     2309.14     17.47 o 
  -4  -3   3     2854.15     2956.84     26.09 o 
  -3  -3   3     4851.50     4991.55     42.48 o 
  -2  -3   3     1698.92     1801.16     14.23 o 
  -1  -3   3      368.96      273.44      4.43 o 
   0  -3   3        7.04       10.48      1.65 o 
   1  -3   3     1367.67     1164.86     17.19 o 
   2  -3   3     3423.15     3546.20     45.67 o 
   3  -3   3      213.67      187.52      4.37 o 
   4  -3   3     3662.13     3656.14     39.27 o 
   5  -3   3     1691.85     1650.43     29.09 o 
   6  -3   3     1292.76     1174.79     19.52 o 
   7  -3   3        3.20       10.78      2.12 o 
   8  -3   3       33.75       37.78      2.94 o 
   9  -3   3      107.51      104.67      4.37 o 
  10  -3   3        1.45        2.77      3.87 o 
  11  -3   3      102.89      115.09     19.33 o 
  12  -3   3        0.79       -6.31     10.82 o 
 -12  -2   3        1.63        5.30      5.11 o 
 -11  -2   3      158.88      153.04      7.02 o 
 -10  -2   3      153.38      166.17      4.21 o 
  -9  -2   3       44.38       33.55      4.26 o 
  -8  -2   3       38.14       44.90      3.00 o 
  -7  -2   3      238.00      273.87      6.38 o 
  -6  -2   3       13.18        6.69      1.89 o 
  -5  -2   3     3831.27     4293.78     61.80 o 
  -4  -2   3       54.04       83.91      3.71 o 
  -3  -2   3     1446.12     1598.64     14.98 o 
  -2  -2   3     1025.62      941.96      8.98 o 
  -1  -2   3       87.31       70.77      3.00 o 
   0  -2   3       19.19       32.00      2.33 o 
   1  -2   3     7523.84     7683.73     68.51 o 
   2  -2   3       37.09       41.08      2.30 o 
   3  -2   3      727.21      633.62      6.67 o 
   4  -2   3     1937.45     1930.03     16.97 o 
   5  -2   3      460.55      446.92     75.28 o 
   6  -2   3      556.59      469.13      7.26 o 
   7  -2   3      365.20      378.12      5.63 o 
   8  -2   3      172.02      183.26      5.27 o 
   9  -2   3      230.91      247.82      6.07 o 
  10  -2   3      216.23      197.69      5.82 o 
  11  -2   3      411.47      346.53     32.90 o 
  12  -2   3      326.22      335.24     24.93 o 
  13  -2   3       87.28       92.75     10.62 o 
 -12  -1   3        3.63        6.39      5.88 o 
 -11  -1   3       52.18       60.58      6.98 o 
 -10  -1   3      750.88      747.50      8.65 o 
  -9  -1   3      956.84      993.95     11.75 o 
  -8  -1   3     1766.26     1846.06     39.49 o 
  -7  -1   3      312.90      313.37      4.98 o 
  -6  -1   3        6.54        7.11      1.68 o 
  -5  -1   3     2729.31     2871.53     21.14 o 
  -4  -1   3     5833.27     5829.31     59.07 o 
  -3  -1   3      446.17      452.80      7.19 o 
  -2  -1   3     3109.35     3236.50     28.61 o 
  -1  -1   3      572.69      592.00      7.15 o 
   0  -1   3    14562.10    15213.85    152.50 o 
   1  -1   3    19761.75    18828.45    195.37 o 
   2  -1   3     7615.61     7385.57     65.80 o 
   3  -1   3    26443.73    26074.62    296.82 o 
   4  -1   3     2183.58     2131.46     19.16 o 
   5  -1   3     1496.37     1499.71     13.74 o 
   6  -1   3      571.25      486.42      6.13 o 
   7  -1   3      945.80      976.80     20.10 o 
   8  -1   3      113.34      128.43      4.52 o 
   9  -1   3     1598.69     1522.30     17.67 o 
  10  -1   3      358.24      345.84      7.44 o 
  11  -1   3      137.13      149.07     13.25 o 
  12  -1   3       18.71       13.54      3.38 o 
  13  -1   3        3.07       10.21      7.07 o 
 -12   0   3       22.33       29.70     10.16 o 
 -11   0   3      485.92      495.48     15.11 o 
 -10   0   3      346.21      325.82     13.47 o 
  -9   0   3       22.19       18.91      1.98 o 
  -8   0   3      563.00      592.07      8.36 o 
  -7   0   3        3.12        2.08      3.01 o 
  -6   0   3      608.91      616.92     12.93 o 
  -5   0   3     1415.75     1294.73     11.55 o 
  -4   0   3      109.29      119.47      5.73 o 
  -3   0   3      424.88      433.57      6.74 o 
  -2   0   3     1287.72     1322.45     12.85 o 
  -1   0   3       93.60       76.30      3.67 o 
   0   0   3     1652.88     2066.32     19.81 o 
   1   0   3       55.78       96.33      3.32 o 
   2   0   3     2733.36     2933.22     24.91 o 
   3   0   3    64392.73    56505.09    766.97 o 
   4   0   3      132.09      136.47      3.07 o 
   5   0   3      179.01      228.68      3.21 o 
   6   0   3      747.25      650.09      5.77 o 
   7   0   3     1032.61     1125.46     10.81 o 
   8   0   3      374.13      319.55      5.70 o 
   9   0   3        4.25        5.79      3.20 o 
  10   0   3        3.03       -2.42      3.13 o 
  11   0   3      181.26      201.13      7.11 o 
  12   0   3      298.11      290.38      7.59 o 
  13   0   3       97.64       99.16      7.77 o 
  14   0   3      187.77      194.65     13.26 o 
 -11   1   3       21.38       10.45      5.47 o 
 -10   1   3      572.22      568.76     16.41 o 
  -9   1   3        2.02        0.26      4.14 o 
  -8   1   3     1504.18     1510.08     43.59 o 
  -7   1   3       10.97        4.83      2.82 o 
  -6   1   3      607.08      591.46     11.71 o 
  -5   1   3     1027.85     1002.82     94.96 o 
  -4   1   3     2538.98     2249.48     18.53 o 
  -3   1   3     1409.23     1724.82     17.52 o 
  -2   1   3     1708.46     1437.41     16.04 o 
  -1   1   3      389.89      330.27      7.32 o 
   0   1   3    11688.40    12005.17    117.39 o 
   1   1   3       15.20       22.60      2.69 o 
   2   1   3     2980.35     3462.87     29.51 o 
   3   1   3     3965.06     4147.79     52.78 o 
   4   1   3     6960.38     7038.66     50.82 o 
   5   1   3     1950.16     1845.81     15.45 o 
   6   1   3     3236.11     3158.96     21.93 o 
   7   1   3     1062.05      941.92      8.89 o 
   8   1   3       10.35       13.10      2.74 o 
   9   1   3      484.22      441.32      6.46 o 
  10   1   3      328.30      336.00      6.11 o 
  11   1   3     1407.36     1422.28     16.78 o 
  12   1   3       11.85       16.58      2.97 o 
  13   1   3       17.36       10.11      2.79 o 
  14   1   3      125.45      131.54     13.89 o 
 -11   2   3      216.42      209.58     11.07 o 
 -10   2   3      166.47      161.64      9.37 o 
  -9   2   3      459.89      493.00     14.47 o 
  -8   2   3      548.10      504.79     19.27 o 
  -7   2   3       51.31       41.29      8.96 o 
  -6   2   3     1009.70     1134.21     25.35 o 
  -5   2   3     1071.34      954.21     21.38 o 
  -4   2   3       23.53       35.09      3.94 o 
  -3   2   3      203.83      211.61     16.13 o 
  -2   2   3      429.88      501.66      7.83 o 
  -1   2   3     3088.18     2899.21     26.29 o 
   0   2   3        7.80        8.30      2.62 o 
   1   2   3      196.63      200.03      5.63 o 
   2   2   3     2148.99     2305.56     33.75 o 
   3   2   3     1760.57     1857.98     12.07 o 
   4   2   3       20.96       15.77      1.37 o 
   5   2   3       53.38       40.78      1.98 o 
   6   2   3       62.91       80.01      6.99 o 
   7   2   3      609.01      548.90      7.64 o 
   8   2   3     1176.53     1093.01     15.30 o 
   9   2   3       66.30       86.58      5.66 o 
  10   2   3       13.68       14.86      2.68 o 
  11   2   3     1654.31     1692.00     19.20 o 
  12   2   3      315.36      309.77     15.23 o 
  13   2   3      129.45      133.69      6.98 o 
  14   2   3        6.39        5.37      2.76 o 
 -10   3   3      129.54      126.85     11.00 o 
  -9   3   3      111.16      115.05      8.44 o 
  -8   3   3      159.01      175.99      8.64 o 
  -7   3   3      389.15      388.29     16.58 o 
  -6   3   3       27.35       21.89      8.19 o 
  -5   3   3      570.07      624.24     18.44 o 
  -4   3   3      763.96      634.22     16.96 o 
  -3   3   3        7.84       18.50      5.70 o 
  -2   3   3     1055.49     1379.92     17.47 o 
  -1   3   3     2226.20     2666.53     34.12 o 
   0   3   3      123.27      123.00      2.25 o 
   1   3   3     8084.72     8140.00     60.37 o 
   2   3   3       27.60       32.48      2.00 o 
   3   3   3      929.21      866.81     10.26 o 
   4   3   3      173.96      141.03      2.01 o 
   5   3   3      360.66      349.36      4.59 o 
   6   3   3     3326.75     3269.14     26.63 o 
   7   3   3      447.48      424.25      4.39 o 
   8   3   3      424.00      430.62      4.40 o 
   9   3   3      150.81      173.40      6.98 o 
  10   3   3      233.91      234.91      8.23 o 
  11   3   3      494.36      503.10     14.66 o 
  12   3   3       84.38       86.43      4.39 o 
  13   3   3        0.08        0.43      2.16 o 
  14   3   3       38.31       40.31      3.77 o 
  15   3   3       36.35       28.94      8.80 o 
 -10   4   3      218.73      223.37     13.89 o 
  -9   4   3       77.97       84.10      8.43 o 
  -8   4   3       83.99      105.77      8.04 o 
  -7   4   3        1.43        2.88      7.04 o 
  -6   4   3      223.72      247.85     14.59 o 
  -5   4   3     1228.31     1209.49     39.49 o 
  -4   4   3      616.77      648.37     27.97 o 
  -3   4   3       20.48       35.27      7.04 o 
  -2   4   3        1.80        2.30      4.16 o 
  -1   4   3     2090.57     2243.26     15.98 o 
   0   4   3     3395.71     3432.83     25.86 o 
   1   4   3      277.33      307.15      3.52 o 
   2   4   3       17.71       35.85      1.59 o 
   3   4   3      669.87      648.91      4.49 o 
   4   4   3      212.47      138.54      2.24 o 
   5   4   3      261.49      235.74      2.65 o 
   6   4   3      250.08      316.01      3.52 o 
   7   4   3       33.56       24.76      1.47 o 
   8   4   3       44.53       66.20      1.87 o 
   9   4   3      128.84      114.68      3.43 o 
  10   4   3       21.33       27.76      2.52 o 
  11   4   3       50.49       45.45      4.26 o 
  12   4   3       71.78       76.61      6.62 o 
  13   4   3        5.62        8.97      3.01 o 
  14   4   3        0.74       -2.81      2.81 o 
  15   4   3       14.82        6.59      7.04 o 
  -9   5   3       48.30       51.32      8.26 o 
  -8   5   3      186.99      152.02     51.02 o 
  -7   5   3      287.49      255.65     10.35 o 
  -6   5   3       21.94       32.20      9.67 o 
  -5   5   3      228.09      212.20     22.72 o 
  -4   5   3     1242.55     1205.26     38.98 o 
  -3   5   3      380.62      366.85     14.15 o 
  -2   5   3        3.43       -3.07      4.80 o 
  -1   5   3       25.58       29.97      1.87 o 
   0   5   3      603.37      601.03      4.62 o 
   1   5   3     5210.30     5413.62     37.59 o 
   2   5   3     4332.13     4710.98     28.48 o 
   3   5   3     1622.76     1512.14      9.20 o 
   4   5   3       33.67        7.47      1.54 o 
   5   5   3     1161.48     1171.59      8.33 o 
   6   5   3     7845.24     8536.71     62.55 o 
   7   5   3      538.17      477.20      4.82 o 
   8   5   3      828.50      771.80      9.96 o 
   9   5   3        5.45       15.86      1.97 o 
  10   5   3      967.58      868.35      9.94 o 
  11   5   3     2480.27     2586.70     23.49 o 
  12   5   3      382.38      382.64      9.46 o 
  13   5   3        1.99        0.34      2.59 o 
  14   5   3       91.60       85.52      6.16 o 
  15   5   3      120.67       88.18     51.05 o 
  -9   6   3       82.63       90.79     18.72 o 
  -8   6   3       35.74       39.58      7.64 o 
  -7   6   3       75.03       99.76     10.64 o 
  -6   6   3       34.79       38.31      6.25 o 
  -5   6   3     1137.93     1140.04     28.68 o 
  -4   6   3      960.89      850.96     34.95 o 
  -3   6   3      186.89      189.66     19.14 o 
  -2   6   3       24.70       20.36      6.59 o 
  -1   6   3      945.58      904.22     18.50 o 
   0   6   3      707.55      643.10      7.99 o 
   1   6   3       15.49       30.02      2.17 o 
   2   6   3     1133.77      930.70      6.69 o 
   3   6   3       22.29       51.49      3.68 o 
   4   6   3     7837.18     8672.82    105.92 o 
   5   6   3      291.08      371.11      3.89 o 
   6   6   3      761.29      990.38      7.02 o 
   7   6   3      425.99      489.84      4.24 o 
   8   6   3       10.15       11.76      2.09 o 
   9   6   3      215.29      197.46      4.43 o 
  10   6   3        9.74       18.73      2.15 o 
  11   6   3       71.32       71.29      4.59 o 
  12   6   3      118.66      127.27      4.29 o 
  13   6   3        6.25        4.58      2.05 o 
  14   6   3       17.56       15.44      2.72 o 
  15   6   3        2.02       -0.34      3.07 o 
  -8   7   3        9.74       17.01      7.21 o 
  -7   7   3      217.29      191.98     10.84 o 
  -6   7   3       43.03       58.17      7.30 o 
  -5   7   3       36.62       22.95      5.75 o 
  -4   7   3      207.18      268.59     15.17 o 
  -3   7   3       37.13       30.66      8.45 o 
  -2   7   3      157.08      183.71     11.46 o 
  -1   7   3        0.72       -0.22      2.05 o 
   0   7   3      935.14      789.83      9.42 o 
   1   7   3     2044.95     2305.63     16.57 o 
   2   7   3     2207.28     2088.44     17.20 o 
   3   7   3     1789.03     1658.04     10.96 o 
   4   7   3      411.44      369.67      3.96 o 
   5   7   3      776.44      760.12      9.77 o 
   6   7   3     4446.38     4612.92     29.46 o 
   7   7   3     1085.64     1017.19      6.22 o 
   8   7   3        1.36        1.75      1.46 o 
   9   7   3      867.84      872.66      9.78 o 
  10   7   3      970.59      926.76     10.01 o 
  11   7   3     1884.64     2003.10     15.27 o 
  12   7   3     1957.86     1855.51     24.51 o 
  13   7   3      113.19      114.08      5.91 o 
  14   7   3       33.12       26.84      8.26 o 
  -7   8   3       83.55       84.45      9.35 o 
  -6   8   3       53.39       72.43      8.12 o 
  -5   8   3      370.10      378.98     14.74 o 
  -4   8   3      285.09      280.07      9.90 o 
  -3   8   3      271.98      286.26     14.66 o 
  -2   8   3      124.42      105.11     10.31 o 
  -1   8   3      761.33      790.27     17.12 o 
   0   8   3      715.68      686.60     10.95 o 
   1   8   3       26.53       30.41      3.63 o 
   2   8   3      551.85      468.36      5.20 o 
   3   8   3       36.51       12.07      3.03 o 
   4   8   3       96.89       79.61      2.75 o 
   5   8   3      729.60      767.90      6.96 o 
   6   8   3      159.51      140.11      9.25 o 
   7   8   3      566.11      507.00     12.92 o 
   8   8   3       41.80       61.00      5.56 o 
   9   8   3     1200.04     1185.39     17.99 o 
  10   8   3      506.95      546.80     11.70 o 
  11   8   3       94.06       89.68     11.21 o 
  12   8   3     2171.51     2218.00     71.87 o 
  13   8   3        2.30        4.34      1.60 o 
  14   8   3       34.14       29.38      8.07 o 
  15   8   3      101.30       94.03     11.14 o 
  -6   9   3       65.32       58.86      8.47 o 
  -5   9   3        0.21       -2.50      5.34 o 
  -4   9   3       30.17       47.44      8.55 o 
  -3   9   3        5.75        9.32      4.52 o 
  -2   9   3       73.93       77.70      5.87 o 
  -1   9   3      185.79      183.57      8.55 o 
   0   9   3      636.34      683.92     11.82 o 
   1   9   3     3287.08     3207.08     57.10 o 
   2   9   3     1210.59     1175.70     14.72 o 
   3   9   3       43.21       47.11     12.16 o 
   4   9   3      100.31       89.18      3.38 o 
   5   9   3      206.58      220.16      4.82 o 
   6   9   3     1715.08     1882.26     14.85 o 
   7   9   3     1157.28     1100.96     16.14 o 
   8   9   3      173.52      187.38      6.51 o 
   9   9   3      147.17      131.11      6.40 o 
  10   9   3       37.63       38.62      5.99 o 
  11   9   3      134.50      144.16      7.12 o 
  12   9   3      140.31      154.42      8.96 o 
  13   9   3       10.54       12.87      6.91 o 
  14   9   3       72.00       78.67     10.11 o 
  15   9   3       57.00       56.46     10.50 o 
  -5  10   3      224.47      254.60     18.63 o 
  -4  10   3      266.97      280.21     11.06 o 
  -3  10   3      437.82      445.33     12.11 o 
  -2  10   3       67.48       52.07      7.24 o 
  -1  10   3        9.48       11.26      2.14 o 
   0  10   3     1027.31     1082.32     11.78 o 
   1  10   3     2370.16     2417.81     51.53 o 
   2  10   3      122.69      120.89      5.76 o 
   3  10   3        8.50        1.85      2.60 o 
   4  10   3       44.52       36.54      5.18 o 
   5  10   3      970.28     1011.04     11.27 o 
   6  10   3      601.83      572.55      4.50 o 
   7  10   3      316.42      279.39     12.64 o 
   8  10   3       49.90       65.49      6.38 o 
   9  10   3       58.04       62.27      5.51 o 
  10  10   3      440.14      457.92     17.51 o 
  11  10   3      621.20      656.65     26.69 o 
  12  10   3      165.62      160.54     12.10 o 
  13  10   3        1.33        0.83      9.15 o 
  14  10   3       82.35       83.85     11.20 o 
  -4  11   3       79.27       72.95     12.67 o 
  -3  11   3        0.99       -3.01      9.09 o 
  -2  11   3       21.76       23.27      5.91 o 
  -1  11   3       12.74        8.97      2.17 o 
   0  11   3      133.97      142.15      5.71 o 
   1  11   3      257.26      308.33      6.55 o 
   2  11   3     1094.15     1098.90     11.52 o 
   3  11   3       46.03       42.02      3.36 o 
   4  11   3        4.81        2.01      2.34 o 
   5  11   3       12.29       21.13      1.91 o 
   6  11   3       14.76       38.01      1.39 o 
   7  11   3        8.69       10.11      5.44 o 
   8  11   3      829.83      767.49     26.82 o 
   9  11   3        2.12       -6.08      6.08 o 
  10  11   3      740.80      753.67     21.25 o 
  11  11   3      323.84      334.97     15.36 o 
  12  11   3      388.29      401.61     17.48 o 
  13  11   3      116.03      139.42     12.48 o 
  14  11   3       20.30       22.28     14.85 o 
  -3  12   3        6.71       11.46      5.64 o 
  -2  12   3       19.57       15.37      5.24 o 
  -1  12   3       39.22       41.89      6.86 o 
   0  12   3      121.46      144.29      8.13 o 
   1  12   3      701.25      742.91      9.64 o 
   2  12   3      324.30      318.06      5.49 o 
   3  12   3       14.03        7.78      2.42 o 
   4  12   3       47.17       45.20      2.91 o 
   5  12   3      523.69      606.85      7.64 o 
   6  12   3      181.13      189.77      2.30 o 
   7  12   3      777.60      735.23     26.44 o 
   8  12   3        6.03        9.22     10.18 o 
   9  12   3      260.13      238.83     13.44 o 
  10  12   3      601.24      617.77     20.16 o 
  11  12   3      243.12      232.23     15.04 o 
  12  12   3       38.87       34.63     16.00 o 
  13  12   3        2.53       -4.42      7.62 o 
  14  12   3       32.79       21.83     15.49 o 
  -2  13   3       41.56       43.02      8.41 o 
  -1  13   3        7.63       14.73      4.83 o 
   0  13   3       24.54       10.33      5.00 o 
   1  13   3        1.70        4.85      2.82 o 
   2  13   3       53.16       52.63      4.15 o 
   3  13   3       86.20      105.21      3.59 o 
   4  13   3       24.11       25.24      3.19 o 
   5  13   3      122.74      119.11      4.34 o 
   6  13   3      167.24      153.83      3.31 o 
   7  13   3       66.05       54.54     13.51 o 
   8  13   3       24.32       35.91     13.25 o 
   9  13   3        6.33        6.59      6.91 o 
  10  13   3      235.30      254.51     15.36 o 
  11  13   3      220.01      267.50     16.26 o 
  12  13   3      257.38      254.44     26.95 o 
  13  13   3       74.80       60.87     12.29 o 
   0  14   3       76.08       57.36      5.91 o 
   1  14   3       99.37       95.18      5.36 o 
   2  14   3       62.54       54.77      4.78 o 
   3  14   3        1.73        4.27      2.61 o 
   4  14   3      154.46      176.58      9.06 o 
   5  14   3      374.54      359.83     14.23 o 
   6  14   3      290.73      309.43     13.44 o 
   7  14   3      240.87      207.78     12.48 o 
   8  14   3        9.70        8.58      6.98 o 
   9  14   3       43.81       52.23     10.18 o 
  10  14   3      246.69      273.78     16.64 o 
  11  14   3      229.37      211.30     16.07 o 
  12  14   3      112.50      108.50     22.15 o 
   2  15   3      291.61      323.96      7.38 o 
   3  15   3       36.89       40.21      3.41 o 
   4  15   3       25.92       22.21     10.56 o 
   5  15   3        2.75       -0.70      4.80 o 
   6  15   3        0.86       13.25      7.04 o 
   7  15   3        9.37        8.13      7.04 o 
   8  15   3       37.50       25.54      8.77 o 
   9  15   3        0.97       11.59      8.32 o 
  10  15   3        0.39       -8.77      8.77 o 
  -8 -14   4       10.58       11.78      8.96 o 
  -7 -14   4       70.70       95.38     12.29 o 
  -6 -14   4       78.01       92.56     18.95 o 
  -5 -14   4       62.66       64.78     10.31 o 
  -2 -14   4       56.30       34.65      3.46 o 
  -1 -14   4      115.27      113.90     15.07 o 
   0 -14   4        0.27       -0.16      3.14 o 
   1 -14   4       20.31       41.17      8.58 o 
  -9 -13   4      652.98      667.83     35.14 o 
  -8 -13   4      326.76      345.47     17.86 o 
  -7 -13   4        4.48       13.83     13.25 o 
  -6 -13   4       68.08       58.83      9.67 o 
  -5 -13   4      544.65      551.65     18.82 o 
  -4 -13   4      566.42      581.99     26.63 o 
  -3 -13   4      179.90      171.11      6.97 o 
  -2 -13   4        3.00        9.00      4.03 o 
  -1 -13   4       49.27       47.91      4.29 o 
   0 -13   4      353.48      360.00     11.20 o 
   1 -13   4      888.68      811.02     26.12 o 
   2 -13   4       16.69       21.06      6.59 o 
   3 -13   4        0.60       -2.09      5.41 o 
 -10 -12   4      102.82       93.07     12.35 o 
  -9 -12   4      111.13      129.37     12.87 o 
  -8 -12   4       25.11       24.26      8.64 o 
  -7 -12   4      361.77      367.17     16.26 o 
  -6 -12   4      462.64      474.45     17.35 o 
  -5 -12   4      176.64      152.35     17.70 o 
  -4 -12   4      114.74      128.73      5.54 o 
  -3 -12   4       37.19       33.46      7.23 o 
  -2 -12   4        2.19        5.88      4.35 o 
  -1 -12   4       73.33       69.09      4.33 o 
   0 -12   4        7.74        5.25      4.19 o 
   1 -12   4      360.89      334.97      7.79 o 
   2 -12   4      259.27      245.75     12.90 o 
   3 -12   4       56.65       59.02      8.26 o 
   4 -12   4       15.92       17.73      7.43 o 
 -11 -11   4       54.32       75.85     16.96 o 
 -10 -11   4       44.07       46.66      9.60 o 
  -9 -11   4      131.66      123.67     11.59 o 
  -8 -11   4      480.29      491.16     26.44 o 
  -7 -11   4       31.53       27.65      7.68 o 
  -6 -11   4       61.01       69.07     14.53 o 
  -5 -11   4      126.37       91.84     12.74 o 
  -4 -11   4      776.31      771.01     12.00 o 
  -3 -11   4      622.81      675.40      9.22 o 
  -2 -11   4        4.62       15.37      4.42 o 
  -1 -11   4      203.17      182.16      5.46 o 
   0 -11   4       22.08       19.65      4.54 o 
   1 -11   4      378.53      384.39     11.52 o 
   2 -11   4      504.73      513.75     20.68 o 
   3 -11   4      372.09      319.29     12.80 o 
   4 -11   4       35.84       28.26      8.58 o 
   5 -11   4      247.90      247.34     21.32 o 
   6 -11   4       53.27       19.57     32.55 o 
 -11 -10   4      479.47      538.91     27.08 o 
 -10 -10   4      666.60      702.65     20.42 o 
  -9 -10   4      251.53      277.36     13.63 o 
  -8 -10   4       84.16       75.79      9.22 o 
  -7 -10   4       31.50       44.74      7.81 o 
  -6 -10   4        3.28        6.85      4.13 o 
  -5 -10   4      340.95      357.91      3.36 o 
  -4 -10   4       65.02       74.09      2.86 o 
  -3 -10   4      199.58      178.17      4.21 o 
  -2 -10   4      474.31      474.29      9.03 o 
  -1 -10   4      301.55      246.06      7.36 o 
   0 -10   4      364.79      405.19     10.11 o 
   1 -10   4        7.47       10.05      4.35 o 
   2 -10   4       39.40       30.15      5.76 o 
   3 -10   4        2.75        6.59      5.12 o 
   4 -10   4        3.75        2.43      4.93 o 
   5 -10   4        2.98        0.45      5.06 o 
   6 -10   4       16.91       17.28      8.26 o 
   7 -10   4      627.15      620.46     23.56 o 
 -12  -9   4       17.83        5.76      6.15 o 
 -11  -9   4        1.80       -5.31      9.54 o 
 -10  -9   4       75.46       80.46      9.28 o 
  -9  -9   4       56.73       56.36      1.53 o 
  -8  -9   4      453.43      461.11      7.71 o 
  -7  -9   4      276.73      248.17      4.04 o 
  -6  -9   4      938.53      867.07      7.23 o 
  -5  -9   4      211.03      198.38      2.72 o 
  -4  -9   4       19.88       17.78      3.16 o 
  -3  -9   4     3685.91     3758.02     71.18 o 
  -2  -9   4        1.91        3.53      4.38 o 
  -1  -9   4        3.11        3.96      2.03 o 
   0  -9   4      742.15      725.29      8.86 o 
   1  -9   4      751.07      803.79     15.36 o 
   2  -9   4       86.28       73.55      6.40 o 
   3  -9   4      407.91      380.99     17.86 o 
   4  -9   4       14.84       23.81      6.21 o 
   5  -9   4      545.16      621.03     17.86 o 
   6  -9   4      829.02      828.81     23.30 o 
   7  -9   4       72.27       73.68     11.07 o 
   8  -9   4      227.31      207.84     16.13 o 
 -12  -8   4       31.52       28.16     11.27 o 
 -11  -8   4      159.21      153.43     10.11 o 
 -10  -8   4      563.77      554.09      7.75 o 
  -9  -8   4      249.84      270.12      4.88 o 
  -8  -8   4      156.73      158.95      8.29 o 
  -7  -8   4      434.65      450.08      7.84 o 
  -6  -8   4        6.58       14.13      4.72 o 
  -5  -8   4     1555.72     1730.55     13.53 o 
  -4  -8   4     2448.03     2410.85     64.08 o 
  -3  -8   4       69.52       70.20      2.89 o 
  -2  -8   4      249.56      227.63      3.94 o 
  -1  -8   4       64.05       58.64      3.01 o 
   0  -8   4      845.49      864.27     10.70 o 
   1  -8   4       64.67       43.90      3.96 o 
   2  -8   4       23.94       22.53      3.14 o 
   3  -8   4      327.63      317.56     15.62 o 
   4  -8   4       53.40       42.38      6.40 o 
   5  -8   4       26.91       38.79      7.23 o 
   6  -8   4       17.05        1.86      9.41 o 
   8  -8   4       47.52       39.62     16.51 o 
 -12  -7   4      174.04      167.82      7.71 o 
 -11  -7   4      229.55      210.97     11.47 o 
 -10  -7   4      133.07      116.37      6.13 o 
  -9  -7   4        1.45        2.81      3.09 o 
  -8  -7   4      179.91      188.69      5.86 o 
  -7  -7   4      148.58      151.97      3.24 o 
  -6  -7   4        1.20        1.44      1.46 o 
  -5  -7   4       46.87       57.63      2.60 o 
  -4  -7   4      155.34      148.30      2.80 o 
  -3  -7   4     2881.31     2745.23     24.52 o 
  -2  -7   4       12.43       29.00      3.10 o 
  -1  -7   4      184.08      145.44      3.74 o 
   0  -7   4      774.66      850.87     10.00 o 
   1  -7   4     1440.04     1323.65     13.37 o 
   2  -7   4        3.84        8.42      2.47 o 
   3  -7   4      227.59      239.39      6.82 o 
   4  -7   4       11.80        4.54      4.42 o 
   5  -7   4      411.70      516.76     21.38 o 
   6  -7   4      536.21      518.68     23.68 o 
   7  -7   4      594.27      564.07     18.31 o 
   8  -7   4       49.97       51.85      9.79 o 
 -12  -6   4        3.39        2.34      2.64 o 
 -11  -6   4       49.27       32.96      3.91 o 
 -10  -6   4     1119.89     1088.01     14.00 o 
  -9  -6   4     3184.80     3036.20     33.60 o 
  -8  -6   4      192.57      227.02      5.30 o 
  -7  -6   4       84.67       91.95      3.34 o 
  -6  -6   4      525.92      535.96      5.50 o 
  -5  -6   4     1747.13     1883.42     17.48 o 
  -4  -6   4     2867.98     2721.25     22.12 o 
  -3  -6   4      607.18      635.16      6.31 o 
  -2  -6   4     1238.00     1269.33     13.24 o 
  -1  -6   4      715.15      829.81     11.97 o 
   0  -6   4     1560.76     1399.35     13.76 o 
   1  -6   4      315.40      256.01      5.33 o 
   2  -6   4     2042.85     2282.41     21.71 o 
   3  -6   4     1022.29      996.33     13.27 o 
   4  -6   4      374.21      372.55      7.28 o 
   5  -6   4        5.22        9.67      8.26 o 
   6  -6   4       14.64        1.66      4.54 o 
   7  -6   4       75.75      106.71      9.60 o 
   8  -6   4      102.27      133.01     10.88 o 
   9  -6   4       64.54       47.84     29.16 o 
  11  -6   4        0.06      -13.25     13.25 o 
 -12  -5   4       76.87       84.51      4.08 o 
 -11  -5   4      445.14      428.45      6.71 o 
 -10  -5   4       78.76       68.68      5.26 o 
  -9  -5   4      349.74      342.10      8.30 o 
  -8  -5   4       75.62       89.23      6.61 o 
  -7  -5   4      480.92      539.07     16.30 o 
  -6  -5   4       60.23       78.02      3.81 o 
  -5  -5   4      101.45       94.33      4.67 o 
  -4  -5   4      138.94      155.90      4.67 o 
  -3  -5   4     1183.21     1039.33      9.31 o 
  -2  -5   4      323.34      405.97      5.71 o 
  -1  -5   4       84.34       85.24      6.50 o 
   0  -5   4      109.28      135.46      3.15 o 
   1  -5   4     3934.12     3696.35     33.50 o 
   2  -5   4     3204.20     3372.47     30.27 o 
   3  -5   4     1235.28     1202.11     12.70 o 
   4  -5   4        0.74        1.72      2.30 o 
   5  -5   4     1020.09     1104.73     16.03 o 
   6  -5   4     1649.97     1554.25     27.59 o 
   7  -5   4      693.34      659.19     17.35 o 
   8  -5   4       92.66      130.13     10.18 o 
   9  -5   4       88.64       86.27      4.97 o 
  10  -5   4      423.06      449.87     18.69 o 
  11  -5   4      228.04      215.53     25.41 o 
 -12  -4   4       18.19       20.78      5.56 o 
 -11  -4   4       14.15        6.28      5.54 o 
 -10  -4   4       23.11       37.64      4.31 o 
  -9  -4   4      513.60      494.37     11.81 o 
  -8  -4   4      906.63     1006.14     12.32 o 
  -7  -4   4        8.80       13.73      5.29 o 
  -6  -4   4      191.57      162.46      4.12 o 
  -5  -4   4      706.46      670.85      9.43 o 
  -4  -4   4     3322.87     3283.11     29.77 o 
  -3  -4   4     1926.45     1971.11     25.28 o 
  -2  -4   4       24.97        9.25      2.18 o 
  -1  -4   4        3.11        6.06      2.14 o 
   0  -4   4     2392.41     1901.81     15.87 o 
   1  -4   4      431.88      424.18      5.40 o 
   2  -4   4       85.78       84.75      3.69 o 
   3  -4   4        2.60        6.59      2.11 o 
   4  -4   4       97.36       86.04      9.15 o 
   5  -4   4      915.09      841.91     12.67 o 
   6  -4   4        4.57        5.71      3.10 o 
   7  -4   4      493.81      552.86     14.98 o 
   8  -4   4        8.61       11.04      3.17 o 
   9  -4   4        6.94        6.05      2.15 o 
  10  -4   4      106.13      119.78      3.97 o 
  11  -4   4       21.97       27.97      9.73 o 
  12  -4   4        0.52       -9.64      9.64 o 
 -12  -3   4       20.44       14.44      2.92 o 
 -11  -3   4      300.75      293.58      8.10 o 
 -10  -3   4        1.18        3.68      2.83 o 
  -9  -3   4       12.63       14.50      3.25 o 
  -8  -3   4       16.60       13.44      3.78 o 
  -7  -3   4       82.91       86.49      3.80 o 
  -6  -3   4      759.38      728.46     20.79 o 
  -5  -3   4        0.79        1.60      2.31 o 
  -4  -3   4      817.00      895.42      9.66 o 
  -3  -3   4      861.43     1178.97     11.20 o 
  -2  -3   4     2306.43     2979.77     37.99 o 
  -1  -3   4     1259.25     1213.94     20.04 o 
   0  -3   4     1059.94     1019.83      9.40 o 
   1  -3   4     3630.52     3359.33     27.97 o 
   2  -3   4     3384.80     3690.62     31.48 o 
   3  -3   4      771.34      767.04     19.72 o 
   4  -3   4        9.30       17.92      2.97 o 
   5  -3   4       10.67       15.15      2.78 o 
   6  -3   4     1886.53     1734.76     20.90 o 
   7  -3   4     1273.92     1330.83     20.48 o 
   8  -3   4       22.35       22.73      3.36 o 
   9  -3   4       28.82       22.52      2.70 o 
  10  -3   4       10.23        6.44      2.26 o 
  11  -3   4      536.82      506.94     30.69 o 
  12  -3   4      520.22      502.36     30.73 o 
 -12  -2   4       22.84       14.06      4.94 o 
 -11  -2   4       57.99       57.38      3.40 o 
 -10  -2   4      142.17      152.56      6.47 o 
  -9  -2   4      454.04      486.93      7.77 o 
  -8  -2   4      784.65      831.80     10.54 o 
  -7  -2   4      203.76      172.60      5.86 o 
  -6  -2   4       62.44       69.25      3.47 o 
  -5  -2   4     3621.41     3671.57     38.05 o 
  -4  -2   4     2109.88     2183.84     20.44 o 
  -3  -2   4     2470.92     2648.13     25.32 o 
  -2  -2   4     3560.22     4011.09     36.29 o 
  -1  -2   4     1640.14     1992.94     20.36 o 
   0  -2   4     2410.44     2174.94     18.68 o 
   1  -2   4     1976.90     1909.32     17.84 o 
   2  -2   4     7774.74     7987.16     72.44 o 
   3  -2   4     2847.80     3045.49     27.73 o 
   4  -2   4      476.76      469.80      6.35 o 
   5  -2   4     2310.00     1969.73     18.85 o 
   6  -2   4     1964.64     2124.26     44.68 o 
   7  -2   4      235.45      192.89      7.59 o 
   8  -2   4       11.66       15.91      4.64 o 
   9  -2   4      491.72      526.76      9.52 o 
  10  -2   4      587.65      587.67      8.79 o 
  11  -2   4      674.39      650.73     23.65 o 
  12  -2   4       42.04       24.02     12.23 o 
  13  -2   4        9.26       10.64     11.81 o 
 -12  -1   4        3.38        9.42      5.08 o 
 -11  -1   4      435.51      414.10     13.02 o 
 -10  -1   4      404.90      416.84      9.70 o 
  -9  -1   4       84.54       95.51      3.59 o 
  -8  -1   4       59.52       45.17      8.26 o 
  -7  -1   4      603.47      602.90     10.33 o 
  -6  -1   4      691.52      657.86     15.65 o 
  -5  -1   4      566.12      543.29     13.76 o 
  -4  -1   4        0.99       -2.65      2.65 o 
  -3  -1   4      243.31      251.44      5.50 o 
  -2  -1   4      149.74      153.13      5.06 o 
  -1  -1   4      536.21      547.39     12.77 o 
   0  -1   4      193.02      157.29      4.61 o 
   1  -1   4       64.93       60.53      3.35 o 
   2  -1   4       36.77       68.66      3.17 o 
   3  -1   4       42.94       39.98      4.22 o 
   4  -1   4       26.30       29.98      2.48 o 
   5  -1   4     1664.05     1780.73     16.74 o 
   6  -1   4     9044.11     9801.17     99.48 o 
   7  -1   4      217.37      207.52      3.96 o 
   8  -1   4      102.92       83.38      4.88 o 
   9  -1   4      350.81      309.24      5.96 o 
  10  -1   4        0.66        5.58      3.24 o 
  11  -1   4       42.22       49.76      3.74 o 
  12  -1   4      416.37      437.90     36.33 o 
  13  -1   4      186.28      194.53     13.31 o 
 -11   0   4       50.02       55.48      8.64 o 
 -10   0   4      366.87      369.54     10.98 o 
  -9   0   4      636.56      590.90     12.58 o 
  -8   0   4     1875.16     1911.98     20.55 o 
  -7   0   4      455.50      450.10      5.90 o 
  -6   0   4      552.71      551.01      7.78 o 
  -5   0   4     2159.56     2023.71     16.86 o 
  -4   0   4     1799.96     1890.65     22.56 o 
  -3   0   4     6494.84     6592.84     65.78 o 
  -2   0   4       64.69       48.01      3.87 o 
  -1   0   4     3424.28     3540.46     33.55 o 
   0   0   4     3023.92     3321.74     29.53 o 
   1   0   4      812.01      698.45      8.70 o 
   2   0   4      541.43      602.86      7.45 o 
   3   0   4     2541.44     2755.49     23.34 o 
   4   0   4      706.09      807.55     13.09 o 
   5   0   4    13688.42    13936.40    142.13 o 
   6   0   4     1888.35     1710.10     17.28 o 
   7   0   4      897.43      773.29      7.93 o 
   8   0   4      245.16      305.06      5.06 o 
   9   0   4      357.09      392.36      7.94 o 
  10   0   4      706.24      735.73     16.48 o 
  11   0   4      197.14      179.81      5.73 o 
  12   0   4       38.96       28.02      4.59 o 
  13   0   4        2.89        5.21      3.77 o 
  14   0   4       28.12       46.42      7.34 o 
 -11   1   4       17.55       17.80      7.84 o 
 -10   1   4      295.37      319.98     13.19 o 
  -9   1   4      269.22      266.29     24.77 o 
  -8   1   4      913.74      662.52    108.11 o 
  -7   1   4      442.13      440.33     14.91 o 
  -6   1   4     1399.29     1400.40     31.46 o 
  -5   1   4     1097.28     1001.30      9.21 o 
  -4   1   4      387.42      437.95     11.05 o 
  -3   1   4      193.10      141.78      6.56 o 
  -2   1   4     1330.16     1093.45     17.11 o 
  -1   1   4        9.65       21.50      3.83 o 
   0   1   4     2054.58     2142.41     19.98 o 
   1   1   4      314.04      280.35      7.17 o 
   2   1   4      735.15      662.38      8.26 o 
   3   1   4     2857.13     3120.64     34.25 o 
   4   1   4      376.31      438.75      8.67 o 
   5   1   4     1261.99     1189.42     10.93 o 
   6   1   4     2517.96     2537.58     18.20 o 
   7   1   4        9.00        3.67      1.53 o 
   8   1   4       78.73       84.28      3.10 o 
   9   1   4        2.34        4.04      1.80 o 
  10   1   4       10.03        5.88      2.46 o 
  11   1   4       31.19       22.69      4.20 o 
  12   1   4      224.30      218.16      7.65 o 
  13   1   4      102.02      111.59      6.53 o 
  14   1   4        2.82        0.31      5.42 o 
 -10   2   4      123.64      134.37     10.99 o 
  -9   2   4       98.78      125.08     21.83 o 
  -8   2   4       12.67        6.02      7.55 o 
  -7   2   4       24.76       35.78      9.03 o 
  -6   2   4        1.85        2.43      6.21 o 
  -5   2   4      589.73      539.22      7.07 o 
  -4   2   4       58.88       64.75     11.14 o 
  -3   2   4     2241.62     2200.35     23.76 o 
  -2   2   4       15.80        3.55      3.49 o 
  -1   2   4     3220.45     3337.67     43.46 o 
   0   2   4    12477.25    13566.04    136.62 o 
   1   2   4     1489.27     1284.98     13.17 o 
   2   2   4     4566.04     4864.11     42.43 o 
   3   2   4        2.68       10.03      6.50 o 
   4   2   4       53.10       57.71      2.52 o 
   5   2   4     2870.98     2817.28     19.22 o 
   6   2   4     2505.11     2228.03     15.67 o 
   7   2   4        4.15        8.96      1.59 o 
   8   2   4       78.08       87.15      3.19 o 
   9   2   4       71.98       90.45      3.01 o 
  10   2   4     1134.08     1107.65     21.44 o 
  11   2   4     2689.88     2631.12     32.55 o 
  12   2   4       63.79       56.54      5.99 o 
  13   2   4        4.33        4.20      4.64 o 
  14   2   4       13.97        8.29      3.30 o 
 -10   3   4      373.20      377.85     21.60 o 
  -9   3   4      474.01      475.43     14.07 o 
  -8   3   4       41.41       46.15     11.01 o 
  -7   3   4       41.27       22.47      8.96 o 
  -6   3   4      236.12      218.60     13.95 o 
  -5   3   4      752.59      718.59     21.25 o 
  -4   3   4      581.10      653.42     18.95 o 
  -3   3   4      184.24      189.39     12.58 o 
  -2   3   4      908.91      917.22      7.11 o 
  -1   3   4      104.71      103.65      5.94 o 
   0   3   4       12.82       10.44      1.98 o 
   1   3   4      278.58      290.79      4.09 o 
   2   3   4     1369.89     1380.98     11.75 o 
   3   3   4      306.55      264.97      3.66 o 
   4   3   4     1034.33     1136.35      8.26 o 
   5   3   4     1077.70     1006.61      7.47 o 
   6   3   4      228.90      287.19      3.44 o 
   7   3   4       26.10       33.29      3.44 o 
   8   3   4      518.65      524.38      6.38 o 
   9   3   4       68.50       71.23      5.08 o 
  10   3   4       18.89       19.89      3.49 o 
  11   3   4     1008.03     1032.39     13.67 o 
  12   3   4      299.68      286.98      6.95 o 
  13   3   4      192.21      207.55      6.31 o 
  14   3   4        1.90        8.61      3.72 o 
  15   3   4        2.73        3.44      3.96 o 
  -9   4   4       12.74        6.74      5.82 o 
  -8   4   4       84.83      104.59     14.02 o 
  -7   4   4       47.25       38.15     10.69 o 
  -6   4   4      153.48      129.94     12.67 o 
  -5   4   4      331.35      305.78     15.81 o 
  -4   4   4      212.08      210.34     13.38 o 
  -3   4   4     1175.20     1224.53     25.41 o 
  -2   4   4      275.13      229.69      9.02 o 
  -1   4   4     1180.51     1420.43     11.15 o 
   0   4   4        5.03        4.62      1.30 o 
   1   4   4     1436.47     1325.86     10.60 o 
   2   4   4     3801.81     3708.59     26.70 o 
   3   4   4     1120.44     1261.10      9.87 o 
   4   4   4        3.79        1.52      1.08 o 
   5   4   4      660.39      707.63      6.03 o 
   6   4   4     3217.99     3059.75     19.05 o 
   7   4   4     1739.53     1839.72     12.65 o 
   8   4   4      830.01      814.82     10.29 o 
   9   4   4       18.12       33.37      2.46 o 
  10   4   4      414.34      424.44      6.91 o 
  11   4   4     1086.18     1106.63     51.53 o 
  12   4   4      394.97      354.45      8.66 o 
  13   4   4       59.35       54.70      5.25 o 
  14   4   4       29.65       23.91      3.95 o 
  15   4   4       12.16        7.58      4.35 o 
  -9   5   4       94.52       94.11     12.76 o 
  -8   5   4       51.78       62.17      8.18 o 
  -7   5   4        5.21       10.82      9.28 o 
  -6   5   4      135.93      159.71     14.02 o 
  -5   5   4      566.73      567.46     20.36 o 
  -4   5   4      553.78      592.74     20.16 o 
  -3   5   4      470.48      499.41     17.03 o 
  -2   5   4      275.15      296.95     12.87 o 
  -1   5   4      532.67      548.63      6.22 o 
   0   5   4     1994.30     2068.56     16.12 o 
   1   5   4     2246.07     2367.43     19.06 o 
   2   5   4      434.15      406.28      4.56 o 
   3   5   4     1130.74      899.58      8.70 o 
   4   5   4      390.58      425.55      4.40 o 
   5   5   4      895.22      787.46      5.92 o 
   6   5   4      360.19      415.39      5.33 o 
   7   5   4     2129.38     2427.63     21.19 o 
   8   5   4      292.93      278.34      5.35 o 
   9   5   4      315.37      303.13      3.90 o 
  10   5   4      119.47      160.67      4.72 o 
  11   5   4       47.04       74.86      4.06 o 
  12   5   4       50.04       41.35      5.97 o 
  13   5   4      150.88      162.40      7.39 o 
  14   5   4      164.57      171.92      6.01 o 
  15   5   4        6.87        5.73      3.38 o 
  -8   6   4       26.81       31.94      9.92 o 
  -7   6   4        8.39        7.30      5.71 o 
  -6   6   4        1.26       -4.42      8.00 o 
  -5   6   4      253.71      254.00     15.87 o 
  -4   6   4       31.42       29.38      9.28 o 
  -3   6   4      595.40      626.80     20.16 o 
  -2   6   4      114.17      132.31     10.56 o 
  -1   6   4      126.03      144.73      3.36 o 
   0   6   4      157.83      160.46      3.81 o 
   1   6   4       37.01       47.36      2.86 o 
   2   6   4     3743.51     3457.88     21.68 o 
   3   6   4      148.44      208.39      5.50 o 
   4   6   4     1168.02     1223.66      8.09 o 
   5   6   4      224.65      266.04      4.97 o 
   6   6   4     3032.30     3059.15     19.80 o 
   7   6   4      319.16      226.00      3.37 o 
   8   6   4      837.24      803.67      5.87 o 
   9   6   4        4.30       11.43      1.34 o 
  10   6   4      790.66      891.19     10.92 o 
  11   6   4     1182.02     1119.09     12.37 o 
  12   6   4      778.36      738.31     10.50 o 
  13   6   4       95.55      100.49     16.33 o 
  14   6   4      121.26      107.83      6.76 o 
  15   6   4      286.13      294.34     14.37 o 
  -7   7   4       35.93       25.98      7.45 o 
  -6   7   4       16.03       15.69      6.13 o 
  -5   7   4      266.11      282.93     17.73 o 
  -4   7   4      967.86      882.97     25.35 o 
  -3   7   4      409.17      446.73     17.60 o 
  -2   7   4      283.71      324.54     14.47 o 
  -1   7   4      354.24      333.88     13.44 o 
   0   7   4      796.64      850.54     10.28 o 
   1   7   4     1436.70     1276.70     12.44 o 
   2   7   4     1532.87     1558.85     11.26 o 
   3   7   4      378.70      344.48      4.61 o 
   4   7   4      255.88      327.06      4.41 o 
   5   7   4      801.69      695.27      6.54 o 
   6   7   4      185.09      155.82      4.63 o 
   7   7   4        4.14       10.22      1.35 o 
   8   7   4      151.29      194.06      3.60 o 
   9   7   4       27.07       23.68      2.29 o 
  10   7   4      534.40      534.53      6.73 o 
  11   7   4      140.36      135.10      7.99 o 
  12   7   4       11.82        7.61      2.98 o 
  13   7   4       61.21       64.27      5.03 o 
  14   7   4      134.14      140.32     14.71 o 
  15   7   4      259.92      223.88     11.49 o 
  -7   8   4        3.37       -4.26      8.10 o 
  -6   8   4       13.52       13.10      6.39 o 
  -5   8   4        0.87        6.12      5.27 o 
  -4   8   4        8.10        3.90      7.55 o 
  -3   8   4      193.43      189.86     13.63 o 
  -2   8   4       12.38       10.31      6.91 o 
  -1   8   4      473.33      526.43     17.15 o 
   0   8   4      511.83      506.58     15.17 o 
   1   8   4      520.14      538.24      5.82 o 
   2   8   4       50.38       51.28      2.44 o 
   3   8   4      680.33      822.76      6.78 o 
   4   8   4      333.31      339.86      4.01 o 
   5   8   4      555.34      593.42      9.62 o 
   6   8   4     2672.61     2765.65     26.91 o 
   7   8   4      944.25      932.95      7.05 o 
   8   8   4      179.60      193.65      2.81 o 
   9   8   4       23.86       21.35      1.08 o 
  10   8   4      326.36      358.71      4.64 o 
  11   8   4      272.32      249.54      8.10 o 
  12   8   4     1715.22     1706.09     49.83 o 
  13   8   4       60.36       59.82      5.78 o 
  14   8   4      353.93      315.02     16.31 o 
  15   8   4        3.11        1.02      5.57 o 
  -6   9   4       33.85       44.49      8.41 o 
  -5   9   4       53.86       83.85      8.70 o 
  -4   9   4      391.63      378.78     22.82 o 
  -3   9   4      493.41      544.29     20.93 o 
  -2   9   4       38.18       28.23      8.64 o 
  -1   9   4      155.78      129.37     10.82 o 
   0   9   4      765.12      777.16     27.52 o 
   1   9   4      406.66      448.92      9.24 o 
   2   9   4      774.65      867.01      8.47 o 
   3   9   4      451.10      474.53      6.57 o 
   4   9   4       85.84       83.21      3.09 o 
   5   9   4      492.09      493.11      8.35 o 
   6   9   4      660.60      586.94      7.91 o 
   7   9   4        0.61        2.78      1.23 o 
   8   9   4        9.73        8.27      1.64 o 
   9   9   4       12.10       15.15      4.98 o 
  10   9   4       96.54      110.90      7.65 o 
  11   9   4      133.40      132.51     12.03 o 
  12   9   4       76.26       66.16      4.07 o 
  13   9   4       59.65       59.89     10.56 o 
  14   9   4       40.30       40.83      6.48 o 
  15   9   4       14.91       23.30      9.15 o 
  -5  10   4       41.60       32.19      7.70 o 
  -4  10   4        0.88        0.27      5.44 o 
  -3  10   4       57.48       40.03      6.54 o 
  -2  10   4        1.01       -1.19      3.80 o 
  -1  10   4       16.15       10.69     11.71 o 
   0  10   4       83.45       87.18      9.09 o 
   1  10   4      287.94      306.06     13.06 o 
   2  10   4      605.89      602.40     10.69 o 
   3  10   4      303.02      366.26      6.93 o 
   4  10   4       62.40       59.11      5.08 o 
   5  10   4       53.06       64.80      3.90 o 
   6  10   4      423.27      457.39      5.72 o 
   7  10   4      544.33      567.46      5.43 o 
   8  10   4      553.80      624.68     13.17 o 
   9  10   4      131.13      137.62      6.83 o 
  10  10   4      656.28      636.43     19.46 o 
  11  10   4      736.60      777.54     17.38 o 
  12  10   4      228.71      248.86      9.89 o 
  13  10   4      306.58      305.13     11.04 o 
  14  10   4        0.99       -2.37      5.48 o 
  15  10   4        9.40        9.54      8.64 o 
  -4  11   4      145.38      170.56     10.65 o 
  -3  11   4      109.36      125.21     12.67 o 
  -2  11   4       82.73       92.40      8.32 o 
  -1  11   4      126.87      149.00      8.53 o 
   0  11   4      781.53      786.20     15.11 o 
   1  11   4      510.66      553.90     22.31 o 
   2  11   4     1217.13     1296.77     15.60 o 
   3  11   4       18.97       22.41      3.35 o 
   4  11   4      200.07      225.20      6.89 o 
   5  11   4      210.58      241.54      8.16 o 
   6  11   4      224.27      220.88      5.34 o 
   7  11   4      291.80      327.52      2.94 o 
   8  11   4      147.40      105.64     10.21 o 
   9  11   4       92.15       93.69      7.78 o 
  10  11   4      519.01      516.07     12.38 o 
  11  11   4      195.25      198.16      9.41 o 
  12  11   4      107.94      141.39     14.66 o 
  13  11   4       32.83       34.05     10.11 o 
  14  11   4       43.23       40.58     10.75 o 
  -2  12   4       59.11      102.94      7.99 o 
  -1  12   4       34.65       38.75      6.43 o 
   0  12   4        5.47       10.26      5.23 o 
   1  12   4        2.12        0.17      1.90 o 
   2  12   4        1.67        1.81      2.09 o 
   3  12   4      266.10      305.48      5.50 o 
   4  12   4        5.76        2.79      3.09 o 
   5  12   4       59.53       73.24      3.31 o 
   6  12   4      168.81      164.46      3.21 o 
   7  12   4      156.37      163.86      3.89 o 
   8  12   4     1048.44      977.00     33.09 o 
   9  12   4      216.48      200.16     19.46 o 
  10  12   4      367.14      366.27     16.19 o 
  11  12   4      289.66      335.74     17.09 o 
  12  12   4      120.71      119.44     13.12 o 
  13  12   4       39.14       30.66     16.77 o 
  14  12   4        2.75        9.86      9.09 o 
  -1  13   4       32.99       33.67     15.68 o 
   0  13   4      210.07      212.46     10.08 o 
   1  13   4      232.78      262.22      5.90 o 
   2  13   4      282.18      290.29      5.85 o 
   3  13   4       12.64       18.91      2.96 o 
   4  13   4       51.27       51.13      2.91 o 
   5  13   4      304.62      305.09      5.28 o 
   6  13   4      307.81      322.46      5.62 o 
   7  13   4      406.71      392.20     22.66 o 
   8  13   4       17.09       23.30     12.29 o 
   9  13   4       90.59       85.77     16.71 o 
  10  13   4      614.32      627.56     21.51 o 
  11  13   4      604.75      621.68     23.04 o 
  12  13   4      242.80      267.50     17.54 o 
  13  13   4        2.80        6.27     14.40 o 
   1  14   4       11.29        7.37      8.13 o 
   2  14   4       34.55       18.53     10.13 o 
   3  14   4        1.82        2.82      2.25 o 
   4  14   4        5.93        1.02      2.12 o 
   5  14   4       27.11       30.65      2.96 o 
   6  14   4       32.30       38.92      7.81 o 
   7  14   4        2.39      -11.07     11.07 o 
   8  14   4        1.28       -0.77      8.96 o 
   9  14   4        1.19        1.34      6.21 o 
  10  14   4        6.52       11.46      8.45 o 
  11  14   4      118.83       98.32     13.25 o 
  12  14   4       10.05        5.50      8.64 o 
   3  15   4       29.22       40.79      7.96 o 
   4  15   4       41.48       31.09      3.77 o 
   5  15   4      457.79      539.80     17.35 o 
   6  15   4      127.43      125.33     10.69 o 
   7  15   4      138.13      136.22     11.71 o 
   8  15   4       41.19       39.24      9.35 o 
   9  15   4       39.33       60.49     10.95 o 
  10  15   4       87.24       83.21     12.67 o 
  -7 -14   5        1.24       -0.96     11.01 o 
  -6 -14   5      132.88      153.11     13.95 o 
  -2 -14   5       45.53       16.64      4.42 o 
  -1 -14   5        2.90        1.60      3.84 o 
   0 -14   5      148.64      143.51      8.58 o 
  -9 -13   5       34.31       40.58     11.27 o 
  -8 -13   5       29.77       24.45     16.00 o 
  -7 -13   5        3.76        5.12      7.62 o 
  -6 -13   5       35.34       48.58     10.31 o 
  -5 -13   5      143.73      149.79     12.42 o 
  -4 -13   5        0.79        5.18      6.66 o 
  -3 -13   5       31.77       27.73      6.34 o 
  -2 -13   5       21.43       16.37      3.83 o 
  -1 -13   5      121.97      127.57      9.07 o 
   0 -13   5       81.06       64.52     10.75 o 
   1 -13   5       55.08       46.22     11.52 o 
   2 -13   5      290.34      265.13     12.55 o 
 -10 -12   5      242.00      263.28     25.41 o 
  -9 -12   5      186.22      151.90     13.76 o 
  -8 -12   5      481.45      484.88     19.40 o 
  -7 -12   5        5.79       15.04      8.07 o 
  -6 -12   5       41.85       41.67      9.41 o 
  -5 -12   5      411.83      417.03     16.58 o 
  -4 -12   5      416.67      410.21      7.57 o 
  -3 -12   5      343.93      324.61     15.01 o 
  -2 -12   5        4.39        1.05      2.50 o 
  -1 -12   5       28.65       25.94      5.38 o 
   0 -12   5      265.20      252.97     14.53 o 
   1 -12   5      914.03      876.12     26.18 o 
   2 -12   5       56.18       67.08      7.94 o 
   3 -12   5       63.32       67.85      8.58 o 
   4 -12   5        0.30       -3.65      6.02 o 
 -10 -11   5      125.85      121.56     19.33 o 
  -9 -11   5      410.19      442.89     18.37 o 
  -8 -11   5       75.82       72.91     10.37 o 
  -7 -11   5       41.32       42.57     14.27 o 
  -6 -11   5      111.82       95.54      7.99 o 
  -5 -11   5      158.74      161.13     12.40 o 
  -4 -11   5        2.61        2.88      2.04 o 
  -3 -11   5        6.76        6.45      2.57 o 
  -2 -11   5      343.48      286.75      5.81 o 
  -1 -11   5      198.83      224.55     11.84 o 
   0 -11   5        1.24       -0.38      5.25 o 
   1 -11   5       25.53       22.85      5.38 o 
   2 -11   5       27.58       25.54      9.99 o 
   3 -11   5        1.35        4.42      5.18 o 
   4 -11   5       11.77       10.69     10.37 o 
   5 -11   5       19.51        7.94      6.98 o 
   6 -11   5       22.90       33.35      9.67 o 
 -11 -10   5       15.29       24.96      8.19 o 
 -10 -10   5        6.96       12.23      7.36 o 
  -9 -10   5       96.78      109.07     17.28 o 
  -8 -10   5      654.53      676.66     19.84 o 
  -7 -10   5      154.32      149.33      6.61 o 
  -6 -10   5      111.08       81.94      5.85 o 
  -5 -10   5      871.34      929.14      8.23 o 
  -4 -10   5      690.32      677.57      8.67 o 
  -3 -10   5       41.33       52.18      2.91 o 
  -2 -10   5        1.72        0.16      3.78 o 
  -1 -10   5      116.60       93.36      3.58 o 
   0 -10   5      302.65      363.69      7.46 o 
   1 -10   5      386.92      374.64      7.21 o 
   2 -10   5      519.64      518.36     19.97 o 
   3 -10   5      219.24      212.58     10.75 o 
   4 -10   5       45.17       40.78     12.29 o 
   5 -10   5      467.15      457.36     17.03 o 
   6 -10   5      127.65      156.51     12.80 o 
   7 -10   5      296.82      320.95     17.92 o 
 -11  -9   5      251.23      253.04     13.25 o 
 -10  -9   5      285.80      296.24     13.63 o 
  -9  -9   5      566.31      561.37      9.40 o 
  -8  -9   5       84.94       75.83      3.81 o 
  -7  -9   5       52.04       64.14      4.27 o 
  -6  -9   5      280.25      312.75      4.27 o 
  -5  -9   5     1913.05     1944.08     15.33 o 
  -4  -9   5      120.52      105.89      3.03 o 
  -3  -9   5     5774.72     6115.31     72.78 o 
  -2  -9   5       10.14       14.36      2.19 o 
  -1  -9   5      353.11      408.66      6.12 o 
   0  -9   5      112.70       92.68      6.72 o 
   1  -9   5        0.96        2.50      2.69 o 
   2  -9   5        2.71        3.43      3.84 o 
   3  -9   5       17.56       12.55      5.44 o 
   4  -9   5      139.92      159.71      9.92 o 
   5  -9   5        3.27       -1.54      5.25 o 
   6  -9   5        2.14        2.62      6.21 o 
   7  -9   5        7.35      -14.15     14.15 o 
   8  -9   5      227.05      249.90     26.82 o 
 -11  -8   5        4.58       15.17      6.40 o 
 -10  -8   5        1.02        0.99      3.14 o 
  -9  -8   5      104.18       97.36      6.02 o 
  -8  -8   5      194.59      197.51      6.04 o 
  -7  -8   5       98.82      120.47      5.70 o 
  -6  -8   5       26.46       32.83      2.99 o 
  -5  -8   5      355.55      361.53      5.16 o 
  -4  -8   5      456.48      404.72      7.21 o 
  -3  -8   5     4193.79     4382.63     40.84 o 
  -2  -8   5     1410.70     1487.98     20.16 o 
  -1  -8   5       25.84       27.38      3.14 o 
   0  -8   5     1386.16     1449.39     14.80 o 
   1  -8   5      781.31      688.02     18.24 o 
   2  -8   5      197.56      244.14      6.91 o 
   3  -8   5      249.59      269.22      6.82 o 
   4  -8   5        4.10        2.78      3.74 o 
   5  -8   5      115.53      133.85      9.73 o 
   6  -8   5      811.30      787.78     30.85 o 
   7  -8   5      652.15      679.41     31.37 o 
   8  -8   5      172.12      138.58     13.31 o 
 -12  -7   5        1.29       -5.18      8.45 o 
 -11  -7   5      180.78      200.55      6.62 o 
 -10  -7   5      620.05      627.78     13.75 o 
  -9  -7   5     1059.79     1073.44     14.63 o 
  -8  -7   5      256.48      275.00      5.82 o 
  -7  -7   5        0.49        0.86      1.46 o 
  -6  -7   5      607.66      647.68      7.26 o 
  -5  -7   5      990.57      964.49      9.39 o 
  -4  -7   5      246.36      294.19      5.09 o 
  -3  -7   5      168.66      182.40      5.76 o 
  -2  -7   5      315.16      356.08      5.23 o 
  -1  -7   5     1213.41     1217.81     14.96 o 
   0  -7   5     2519.25     2323.47     29.83 o 
   1  -7   5      854.19      859.36     10.20 o 
   2  -7   5        0.03        0.32      2.03 o 
   3  -7   5       15.18       18.88      3.27 o 
   4  -7   5      131.57      151.79      7.02 o 
   5  -7   5     1407.40     1301.59     17.81 o 
   6  -7   5        4.78       -2.62      8.83 o 
   7  -7   5       38.33       34.37      8.39 o 
   8  -7   5      142.84      165.53     12.93 o 
   9  -7   5       65.56       83.28     11.97 o 
  10  -7   5        2.09       -3.14      8.07 o 
 -12  -6   5       28.87       19.31      3.60 o 
 -11  -6   5      184.69      180.72      7.73 o 
 -10  -6   5      138.74      139.50      5.55 o 
  -9  -6   5        3.11        3.52      2.77 o 
  -8  -6   5      492.13      496.25      8.30 o 
  -7  -6   5       16.90       14.87      2.25 o 
  -6  -6   5      157.42      167.05      4.55 o 
  -5  -6   5       61.00       76.26      3.90 o 
  -4  -6   5      154.11      148.75     10.50 o 
  -3  -6   5      198.07      260.55      7.68 o 
  -2  -6   5      734.68      746.00      8.13 o 
  -1  -6   5      208.63      173.24      4.94 o 
   0  -6   5      835.82      713.23      8.26 o 
   1  -6   5     1147.54     1081.77     12.81 o 
   2  -6   5      624.97      629.82      9.87 o 
   3  -6   5      829.33      900.79     16.83 o 
   4  -6   5       32.72       32.77      4.67 o 
   5  -6   5      207.53      229.09      8.48 o 
   6  -6   5      341.08      308.81      9.83 o 
   7  -6   5     1167.77     1318.95     28.10 o 
   8  -6   5      208.69      198.50     12.35 o 
   9  -6   5        2.64        5.90      4.26 o 
  10  -6   5      149.60      163.80     14.40 o 
  11  -6   5      115.90      114.84     14.66 o 
 -12  -5   5       11.20        7.07      3.79 o 
 -11  -5   5       71.06       74.30      6.24 o 
 -10  -5   5      295.46      270.23      8.37 o 
  -9  -5   5     1265.68     1232.68     16.74 o 
  -8  -5   5        4.15       10.69      3.08 o 
  -7  -5   5       83.09       72.37      3.71 o 
  -6  -5   5      296.60      252.68      5.45 o 
  -5  -5   5     1077.26     1117.59     11.79 o 
  -4  -5   5      338.97      352.52      6.82 o 
  -3  -5   5      168.76      125.44      4.69 o 
  -2  -5   5      177.38      135.93      4.66 o 
  -1  -5   5     1416.10     1329.88     13.76 o 
   0  -5   5     3409.29     3288.38     29.07 o 
   1  -5   5      264.59      285.23      5.13 o 
   2  -5   5      225.74      162.63      5.06 o 
   3  -5   5       46.67       53.81      5.50 o 
   4  -5   5      144.73      139.25      5.71 o 
   5  -5   5      100.67       69.03      4.54 o 
   6  -5   5        2.32        1.42      4.94 o 
   7  -5   5        0.99        7.11      5.76 o 
   8  -5   5      122.81      145.18     10.95 o 
   9  -5   5      106.83      102.71      7.01 o 
  10  -5   5      241.70      242.31      9.67 o 
  11  -5   5       69.57       61.90     11.78 o 
 -12  -4   5        3.60        6.87      4.37 o 
 -11  -4   5      114.03      120.16     16.35 o 
 -10  -4   5      272.55      266.74     10.34 o 
  -9  -4   5       10.17        1.99      4.15 o 
  -8  -4   5      350.65      386.59     10.66 o 
  -7  -4   5       47.06       38.72      3.31 o 
  -6  -4   5      332.00      351.56      5.48 o 
  -5  -4   5        1.24        2.05      3.23 o 
  -4  -4   5      661.12      722.54     12.92 o 
  -3  -4   5       30.28       35.26      3.71 o 
  -2  -4   5       48.22       86.78      3.47 o 
  -1  -4   5      244.38      159.06      4.74 o 
   0  -4   5      174.75       99.68      4.29 o 
   1  -4   5      355.72      410.19      5.98 o 
   2  -4   5      270.02      271.72      7.49 o 
   3  -4   5     1579.61     1518.54     16.19 o 
   4  -4   5        9.66       14.28      3.39 o 
   5  -4   5      533.60      464.57      8.06 o 
   6  -4   5      651.50      621.60     11.64 o 
   7  -4   5      663.74      779.40     16.96 o 
   8  -4   5      586.26      559.46     16.58 o 
   9  -4   5       56.39       61.22      4.05 o 
  10  -4   5      728.49      691.54     10.95 o 
  11  -4   5      122.35      115.04     15.84 o 
  12  -4   5      299.52      351.87     18.63 o 
 -11  -3   5       11.29        7.08      3.87 o 
 -10  -3   5       95.99      113.74     15.68 o 
  -9  -3   5       80.51       82.48      8.71 o 
  -8  -3   5      310.42      304.57      8.29 o 
  -7  -3   5      408.83      403.89      8.81 o 
  -6  -3   5      378.25      321.53      5.34 o 
  -5  -3   5     1962.60     2096.43     21.79 o 
  -4  -3   5     2447.36     2349.76     24.89 o 
  -3  -3   5     1647.98     1650.46     16.11 o 
  -2  -3   5     7172.28     7918.94    113.91 o 
  -1  -3   5        6.90        6.68      2.34 o 
   0  -3   5     4253.08     4354.93     40.48 o 
   1  -3   5      199.68      212.40      9.54 o 
   2  -3   5      375.74      251.58      4.91 o 
   3  -3   5      258.86      276.05      6.08 o 
   4  -3   5       20.78        6.34      2.97 o 
   5  -3   5     1564.84     1411.48     17.03 o 
   6  -3   5      546.07      583.92      9.43 o 
   7  -3   5       28.55       54.27      7.94 o 
   8  -3   5       66.26       63.53      8.99 o 
   9  -3   5      652.10      689.49     12.39 o 
  10  -3   5       28.87       38.56      3.52 o 
  11  -3   5      181.19      179.27     11.65 o 
  12  -3   5       68.39       60.43     11.33 o 
  13  -3   5        0.67       -0.83     10.88 o 
 -11  -2   5      126.22      131.22     12.10 o 
 -10  -2   5      215.17      203.21     10.91 o 
  -9  -2   5      249.52      223.97      5.63 o 
  -8  -2   5       81.04       88.59      5.57 o 
  -7  -2   5       39.38       26.17      6.69 o 
  -6  -2   5       62.83       89.16      5.83 o 
  -5  -2   5        2.25        0.79      6.15 o 
  -4  -2   5       10.07       21.59      3.73 o 
  -3  -2   5        2.96        1.75      3.01 o 
  -2  -2   5     2593.93     2812.29     25.75 o 
  -1  -2   5     1479.66     1408.82     15.79 o 
   0  -2   5      534.87      466.66      6.84 o 
   1  -2   5     1876.24     2067.71     24.58 o 
   2  -2   5      927.15      952.68     11.39 o 
   3  -2   5      318.84      321.27      8.20 o 
   4  -2   5      126.80       93.80      3.75 o 
   5  -2   5        6.73        8.94      2.63 o 
   6  -2   5      203.37      292.69     43.62 o 
   7  -2   5      669.76      612.89     11.35 o 
   8  -2   5      139.04      171.80     10.91 o 
   9  -2   5       49.57       40.39      3.59 o 
  10  -2   5      293.54      291.28      8.40 o 
  11  -2   5      490.72      487.91     14.91 o 
  12  -2   5      327.99      333.11      9.44 o 
  13  -2   5      151.37      160.16     21.00 o 
 -11  -1   5       11.37        8.48      5.52 o 
 -10  -1   5      173.75      211.81     21.83 o 
  -9  -1   5      341.02      363.75     10.34 o 
  -8  -1   5     1446.03     1445.87     23.72 o 
  -7  -1   5     1218.80     1241.91     17.17 o 
  -6  -1   5       17.41       22.42      3.16 o 
  -5  -1   5     5209.08     5218.38     58.14 o 
  -4  -1   5     3069.93     2970.16     30.39 o 
  -3  -1   5     1724.41     1593.18     18.99 o 
  -2  -1   5       52.63       42.42      4.46 o 
  -1  -1   5      463.18      550.10      7.90 o 
   0  -1   5     9434.23     9829.61    157.76 o 
   1  -1   5     2627.81     2752.64     24.48 o 
   2  -1   5     3917.39     3926.58     34.60 o 
   3  -1   5      141.32      120.83      4.80 o 
   4  -1   5      233.36      200.54      4.57 o 
   5  -1   5      447.26      343.33      5.87 o 
   6  -1   5    18213.56    19447.03    224.09 o 
   7  -1   5      639.00      667.03      9.69 o 
   8  -1   5        7.21       11.40      2.38 o 
   9  -1   5       47.05       44.41      4.91 o 
  10  -1   5      387.62      372.79      8.01 o 
  11  -1   5      320.18      327.83     10.08 o 
  12  -1   5      125.71      150.84     42.66 o 
  13  -1   5        5.16        4.64      3.02 o 
  14  -1   5        7.73        6.79      7.62 o 
 -11   0   5      107.89      116.13      8.57 o 
 -10   0   5       81.33      102.42     12.35 o 
  -9   0   5      229.67      217.55      5.54 o 
  -8   0   5        1.89        2.04      1.57 o 
  -7   0   5      284.73      278.50      4.69 o 
  -6   0   5       35.73       28.65      3.03 o 
  -5   0   5      375.99      319.85     20.04 o 
  -4   0   5     2243.77     2092.76     24.06 o 
  -3   0   5      514.80      427.34     12.64 o 
  -2   0   5       13.88       28.61      3.62 o 
  -1   0   5      332.35      317.42      6.47 o 
   0   0   5      122.29      111.97      5.42 o 
   1   0   5      203.66      273.35      5.84 o 
   2   0   5       59.53       37.50      3.77 o 
   3   0   5     2358.82     2256.93     19.95 o 
   4   0   5     3011.75     2939.90     27.55 o 
   5   0   5       84.92       64.93      3.28 o 
   6   0   5    16672.95    18505.50    213.34 o 
   7   0   5     1084.69     1008.95      9.61 o 
   8   0   5      396.74      458.75      6.11 o 
   9   0   5       74.48       52.80      4.77 o 
  10   0   5      227.41      229.38      7.40 o 
  11   0   5      178.56      166.85     13.60 o 
  12   0   5      159.81      175.73      6.72 o 
  13   0   5      211.41      210.94     10.53 o 
  14   0   5       30.42       22.92     11.97 o 
 -10   1   5       51.06       64.33     12.55 o 
  -9   1   5       78.37       84.94     19.78 o 
  -8   1   5      727.85      689.47     39.85 o 
  -7   1   5      525.35      526.67      7.25 o 
  -6   1   5       67.11       73.39      4.80 o 
  -5   1   5      162.23      174.38      3.20 o 
  -4   1   5     1731.51     1892.56     23.22 o 
  -3   1   5     2935.83     2624.00     61.61 o 
  -2   1   5       73.92      107.88      5.23 o 
  -1   1   5      825.95      947.27     11.74 o 
   0   1   5     9592.76     9941.70    100.26 o 
   1   1   5      969.61      883.25     12.11 o 
   2   1   5      751.02      743.10     10.62 o 
   3   1   5      443.51      387.31     14.02 o 
   4   1   5       86.20      106.28     14.79 o 
   5   1   5      527.42      452.00      7.37 o 
   6   1   5      475.81      384.48      7.04 o 
   7   1   5      202.85      192.68      4.76 o 
   8   1   5        0.24        4.63      2.11 o 
   9   1   5      323.99      332.72      5.66 o 
  10   1   5      931.39      867.25      9.56 o 
  11   1   5      402.80      452.14      8.35 o 
  12   1   5      355.60      357.39      7.88 o 
  13   1   5        7.43        5.08      3.06 o 
  14   1   5      311.97      277.13      9.80 o 
 -10   2   5       75.32       74.00     28.26 o 
  -9   2   5      737.58      780.68     27.14 o 
  -8   2   5        6.48        6.91      7.94 o 
  -7   2   5        9.39        1.41      6.40 o 
  -6   2   5      237.37      211.56     18.66 o 
  -5   2   5      147.96      168.24      2.98 o 
  -4   2   5     2685.60     2562.19     34.22 o 
  -3   2   5      181.61      171.10     23.17 o 
  -2   2   5      209.01      233.48      7.11 o 
  -1   2   5     2158.65     2211.69     24.79 o 
   0   2   5      656.20      604.92      9.07 o 
   1   2   5       93.50      135.42      4.75 o 
   2   2   5      982.32      972.50     12.35 o 
   3   2   5      195.37      180.00      6.24 o 
   4   2   5     2743.09     2690.50     24.98 o 
   5   2   5      890.47      903.78      7.71 o 
   6   2   5        5.98       11.75      2.92 o 
   7   2   5       71.78       66.54      3.40 o 
   8   2   5      233.22      235.61      7.25 o 
   9   2   5      276.16      268.92      5.82 o 
  10   2   5      108.51      101.80      4.36 o 
  11   2   5      220.89      215.23     17.41 o 
  12   2   5      283.97      270.90      8.04 o 
  13   2   5      152.29      144.62      6.72 o 
  14   2   5        2.53        6.37      5.54 o 
  15   2   5        8.81       -1.48      3.91 o 
  -9   3   5       91.85      105.62     15.23 o 
  -8   3   5      134.63      148.83     14.85 o 
  -7   3   5       40.02       30.53     10.18 o 
  -6   3   5       52.15       36.42      9.73 o 
  -5   3   5      196.05      221.61     14.15 o 
  -4   3   5      416.01      407.56      8.75 o 
  -3   3   5      863.60      772.17     32.13 o 
  -2   3   5      178.20      204.86     10.85 o 
  -1   3   5       13.64        9.15      5.18 o 
   0   3   5     4761.30     4705.10     48.33 o 
   1   3   5      312.23      454.48     11.43 o 
   2   3   5     5094.22     5384.71     54.11 o 
   3   3   5      613.26      628.56      6.14 o 
   4   3   5        0.24        5.11      1.88 o 
   5   3   5      789.39      649.44     10.73 o 
   6   3   5     1386.32     1296.95     13.77 o 
   7   3   5     3019.02     2967.58     23.77 o 
   8   3   5      599.87      565.18      6.15 o 
   9   3   5      160.13      146.64      3.50 o 
  10   3   5      394.38      424.39      7.31 o 
  11   3   5      888.80      887.62     12.21 o 
  12   3   5      365.53      389.39      9.67 o 
  13   3   5       27.01       18.24      4.57 o 
  14   3   5       12.61        1.38      3.55 o 
  15   3   5       16.26        9.60      4.77 o 
  -9   4   5       77.48       62.68      9.13 o 
  -8   4   5      206.61      188.32     17.54 o 
  -7   4   5        4.05        2.75      7.75 o 
  -6   4   5       87.89       74.89     11.84 o 
  -5   4   5      210.67      231.72     14.85 o 
  -4   4   5     1323.37     1354.41     30.41 o 
  -3   4   5      556.29      520.98     12.42 o 
  -2   4   5        1.03        1.24      1.39 o 
  -1   4   5      419.23      410.63      5.45 o 
   0   4   5      166.87      111.42      2.71 o 
   1   4   5     1753.43     1768.65     14.45 o 
   2   4   5       42.13       62.75      2.81 o 
   3   4   5      204.51      206.87      7.50 o 
   4   4   5      107.29       97.62      2.82 o 
   5   4   5       60.19       45.70      3.20 o 
   6   4   5      571.55      660.15      6.20 o 
   7   4   5      178.08      168.49      8.33 o 
   8   4   5      163.92      127.54      4.17 o 
   9   4   5      209.90      256.72      5.67 o 
  10   4   5        1.15        3.33      2.20 o 
  11   4   5        6.45       11.19      3.13 o 
  12   4   5       22.07       16.72      3.53 o 
  13   4   5       47.57       52.26      5.42 o 
  14   4   5       13.93       16.10      6.11 o 
  15   4   5        1.83        0.83      3.46 o 
  -8   5   5      136.92      147.42     17.73 o 
  -7   5   5       43.43       51.98     12.67 o 
  -6   5   5       10.10       19.97      9.92 o 
  -5   5   5      144.95      111.83     13.12 o 
  -4   5   5      637.06      617.07     21.06 o 
  -3   5   5     1251.67     1225.30     28.36 o 
  -2   5   5       43.97       52.61      4.53 o 
  -1   5   5       36.82       40.70      1.88 o 
   0   5   5      119.60      153.94      4.42 o 
   1   5   5     1136.32      954.73     10.10 o 
   2   5   5     2804.81     2895.09     21.48 o 
   3   5   5       14.75       14.61      2.21 o 
   4   5   5       96.48      126.33      3.95 o 
   5   5   5     3895.04     3888.51     33.77 o 
   6   5   5     1272.58     1312.50     15.35 o 
   7   5   5     5561.29     5972.84     47.16 o 
   8   5   5     2468.83     2545.77     19.99 o 
   9   5   5       82.81       92.11      4.26 o 
  10   5   5      245.42      242.96      5.12 o 
  11   5   5      897.85      818.70      8.44 o 
  12   5   5     1154.95     1278.41     36.17 o 
  13   5   5       34.32       28.06      5.86 o 
  14   5   5       79.53       76.18      8.90 o 
  15   5   5       94.57       88.95      5.43 o 
  -8   6   5       82.63       86.18     10.12 o 
  -7   6   5       13.53        8.83     10.43 o 
  -6   6   5       87.94       84.75     13.95 o 
  -5   6   5      432.34      443.08     32.20 o 
  -4   6   5      205.18      248.43     15.62 o 
  -3   6   5      308.84      298.16     15.87 o 
  -2   6   5       18.80       19.40      8.00 o 
  -1   6   5       39.58       43.62      2.61 o 
   0   6   5      934.02     1005.27     14.21 o 
   1   6   5     1260.95     1277.06     11.11 o 
   2   6   5      261.77      323.55      4.91 o 
   3   6   5       64.41      111.08      3.82 o 
   4   6   5     1035.97      985.06      9.47 o 
   5   6   5     1107.42     1018.29     10.00 o 
   6   6   5      523.34      598.24      5.25 o 
   7   6   5      924.61     1138.16      9.09 o 
   8   6   5      327.95      371.06      4.79 o 
   9   6   5        3.27        4.77      1.66 o 
  10   6   5       11.39        2.49      1.72 o 
  11   6   5       80.41      101.94      4.45 o 
  12   6   5       39.94       31.50      3.84 o 
  13   6   5      139.86      140.41      8.40 o 
  14   6   5      250.84      240.52     18.37 o 
  15   6   5        9.35        9.36      3.02 o 
  -7   7   5       62.11       63.55      9.32 o 
  -6   7   5        1.41       -8.00      9.92 o 
  -5   7   5        6.65        4.29     13.95 o 
  -4   7   5      455.34      397.51     19.08 o 
  -3   7   5      230.13      261.04     15.30 o 
  -2   7   5        8.85       13.83      7.81 o 
  -1   7   5        6.37        2.06      1.13 o 
   0   7   5      532.29      552.92      6.31 o 
   1   7   5     2077.25     2000.82     17.74 o 
   2   7   5      683.44      732.16      8.26 o 
   3   7   5      560.60      648.07      7.76 o 
   4   7   5       68.32       69.74      5.10 o 
   5   7   5     1038.24      931.16      8.99 o 
   6   7   5      590.73      550.56      5.28 o 
   7   7   5       11.55       12.14      1.71 o 
   8   7   5      120.43      143.17      3.02 o 
   9   7   5      266.75      307.63      4.05 o 
  10   7   5      301.22      299.58      4.41 o 
  11   7   5      758.08      695.97      9.51 o 
  12   7   5     1017.56     1078.80     17.44 o 
  13   7   5      294.21      275.09      7.62 o 
  14   7   5       17.86       13.74      8.32 o 
  15   7   5     1413.45     1334.86     51.40 o 
  -6   8   5       16.34        9.82      6.59 o 
  -5   8   5      296.75      320.50     20.42 o 
  -4   8   5      524.08      539.87     22.92 o 
  -3   8   5      171.75      177.37     14.15 o 
  -2   8   5       12.35        4.29      6.79 o 
  -1   8   5      149.06      139.61     11.33 o 
   0   8   5     1617.10     1632.38     16.57 o 
   1   8   5      455.40      428.76      8.10 o 
   2   8   5      185.31      199.74      5.10 o 
   3   8   5       41.86       41.70      2.53 o 
   4   8   5        3.76        8.35      2.52 o 
   5   8   5     1049.76     1057.36      9.85 o 
   6   8   5      183.25      181.30      4.06 o 
   7   8   5      631.19      712.60     10.82 o 
   8   8   5      306.86      307.29      3.90 o 
   9   8   5      330.83      351.39      3.83 o 
  10   8   5      110.39      103.76      3.65 o 
  11   8   5       57.23       54.73      4.15 o 
  12   8   5       64.95       59.61      4.88 o 
  13   8   5       74.71       54.76     14.60 o 
  14   8   5      122.62      109.79      4.84 o 
  15   8   5      702.26      673.14     22.47 o 
  -5   9   5       17.56       15.10      6.75 o 
  -4   9   5        0.01        6.91      9.09 o 
  -3   9   5      110.85      142.49     14.27 o 
  -2   9   5       56.87       43.78      9.99 o 
  -1   9   5       84.57       84.05     10.37 o 
   0   9   5       31.30       34.12     12.67 o 
   1   9   5       66.42       60.29      6.50 o 
   2   9   5     1273.05     1210.99     13.80 o 
   3   9   5      872.73      912.65      8.23 o 
   4   9   5     2888.67     2991.94     23.09 o 
   5   9   5      716.89      740.74      7.16 o 
   6   9   5      678.47      674.60      6.52 o 
   7   9   5      638.04      677.04      5.58 o 
   8   9   5      330.53      340.10      3.63 o 
   9   9   5      162.91      166.09      4.93 o 
  10   9   5       17.91       12.98      1.44 o 
  11   9   5      517.20      502.37     12.01 o 
  12   9   5      626.18      581.21     23.25 o 
  13   9   5       56.37       53.48      3.08 o 
  14   9   5       48.22       29.37     15.59 o 
  15   9   5        9.59        5.06     11.52 o 
  -4  10   5      100.45      113.35      9.60 o 
  -3  10   5      209.05      260.84     17.67 o 
  -2  10   5       26.45       12.55      8.51 o 
  -1  10   5       34.47       25.35      8.45 o 
   0  10   5      639.38      678.45     19.27 o 
   1  10   5       56.25       65.36      8.19 o 
   2  10   5     1072.58      998.86    102.26 o 
   3  10   5        4.61        6.67      2.62 o 
   4  10   5      482.09      489.28      6.73 o 
   5  10   5      776.33      765.29      9.18 o 
   6  10   5      390.37      375.30      5.89 o 
   7  10   5      275.14      314.15      4.35 o 
   8  10   5       35.84       30.29      1.86 o 
   9  10   5       35.86       32.82      1.99 o 
  10  10   5        2.91        9.40      4.57 o 
  11  10   5      319.29      313.42     12.42 o 
  12  10   5      243.75      268.86     12.26 o 
  13  10   5        2.20        2.19      4.77 o 
  14  10   5      265.34      282.11     14.06 o 
  15  10   5       75.51       49.26     35.24 o 
  -3  11   5        3.56       10.47      6.24 o 
  -2  11   5        0.80        1.73      4.24 o 
  -1  11   5       50.58       55.88     16.83 o 
   0  11   5       69.99       72.14      9.79 o 
   1  11   5      102.02      100.95      9.47 o 
   2  11   5        0.70       -1.45      2.60 o 
   3  11   5       15.94       13.40      3.34 o 
   4  11   5       58.12       61.10      3.69 o 
   5  11   5       14.02        5.12      3.12 o 
   6  11   5      135.81      151.91      4.20 o 
   7  11   5      512.92      557.01      6.69 o 
   8  11   5      276.07      280.17      8.81 o 
   9  11   5        0.94        5.41      4.86 o 
  10  11   5       51.53       34.95      5.92 o 
  11  11   5     1286.18     1240.45     21.37 o 
  12  11   5      627.08      667.73     18.51 o 
  13  11   5      104.05      121.33     26.92 o 
  14  11   5       20.20       24.52      7.02 o 
  -2  12   5       33.70       25.48     10.44 o 
  -1  12   5        6.45       15.94      5.27 o 
   0  12   5        5.63        4.43      4.00 o 
   1  12   5      505.31      557.02     25.73 o 
   2  12   5      384.75      434.12     14.21 o 
   3  12   5       97.76       86.21      7.49 o 
   4  12   5       68.71       77.84      8.03 o 
   5  12   5      260.78      274.59      8.18 o 
   6  12   5      144.91      155.99      5.68 o 
   7  12   5      566.17      613.73      9.16 o 
   8  12   5      269.21      223.80      6.87 o 
   9  12   5       22.08       17.09      6.07 o 
  10  12   5      303.25      277.52     12.28 o 
  11  12   5       46.54       62.02      7.74 o 
  12  12   5      252.06      290.01     12.25 o 
  13  12   5      113.28       91.85      9.08 o 
  14  12   5        2.57        3.46      8.83 o 
   0  13   5        7.68       11.30      6.06 o 
   1  13   5       29.22       31.56      5.80 o 
   2  13   5        2.16       -0.40      2.65 o 
   3  13   5        2.51        2.89      2.27 o 
   4  13   5        3.78        4.42      2.40 o 
   5  13   5       16.21       20.26      2.73 o 
   6  13   5      163.62      171.79      3.99 o 
   7  13   5      169.82      169.99      4.17 o 
   8  13   5      105.55      106.58     16.45 o 
   9  13   5        6.10       12.35     12.03 o 
  10  13   5       19.39       24.85      7.46 o 
  11  13   5      383.28      372.86     19.65 o 
  12  13   5      213.94      222.82     16.96 o 
  13  13   5        4.17       -2.56      8.39 o 
   1  14   5      298.32      264.57     11.87 o 
   2  14   5      125.91      147.61      9.06 o 
   3  14   5       25.74       31.79      3.38 o 
   4  14   5       37.72       46.67      3.59 o 
   5  14   5       60.57       43.44      3.35 o 
   6  14   5      162.98      192.10     11.59 o 
   7  14   5       52.56       57.29     14.59 o 
   8  14   5      100.67       93.20     17.28 o 
   9  14   5        6.40        7.11     11.91 o 
  10  14   5      197.89      196.83     23.49 o 
  11  14   5      262.45      295.99     18.37 o 
  12  14   5       73.90       71.50     13.76 o 
   4  15   5       32.21       26.71      3.29 o 
   5  15   5      451.06      545.31     25.80 o 
   6  15   5        1.65        2.05      5.83 o 
   7  15   5       14.43       24.07      8.39 o 
   8  15   5        0.88        7.94      7.62 o 
   9  15   5        0.98       -0.06      9.22 o 
  10  15   5        0.50        9.15      9.09 o 
  -1 -14   6       38.75       24.39      5.44 o 
  -7 -13   6      128.61      143.64     14.27 o 
  -6 -13   6      153.52      149.91     13.89 o 
  -5 -13   6      613.76      616.81     21.83 o 
  -4 -13   6      420.17      446.03     26.88 o 
  -3 -13   6      508.22      463.96     38.05 o 
  -2 -13   6      224.59      227.54      8.98 o 
  -1 -13   6        8.45        6.72      4.29 o 
   0 -13   6      383.23      344.19     12.10 o 
   1 -13   6       71.30       86.48      8.19 o 
   2 -13   6      121.93      101.27      9.41 o 
  -9 -12   6        2.50       -5.76     13.12 o 
  -8 -12   6       45.35       61.83     11.27 o 
  -7 -12   6       73.84       80.21     18.88 o 
  -6 -12   6       35.19       40.84      9.79 o 
  -5 -12   6      156.63      162.08     19.91 o 
  -4 -12   6        8.07        6.39      2.08 o 
  -3 -12   6        0.43       -1.78      1.91 o 
  -2 -12   6       18.76       11.74      4.38 o 
  -1 -12   6       12.11       13.57      4.54 o 
   0 -12   6       24.56       17.73      8.32 o 
   1 -12   6       24.57       16.96      9.35 o 
   2 -12   6      400.55      363.39     13.76 o 
   3 -12   6       82.01       76.43      8.90 o 
   4 -12   6       18.37        3.78      6.27 o 
  -9 -11   6        4.88       14.08     13.19 o 
  -8 -11   6      481.62      483.28     19.27 o 
  -7 -11   6      579.21      633.71     21.12 o 
  -6 -11   6       28.41       27.35      2.37 o 
  -5 -11   6      693.33      668.64      9.80 o 
  -4 -11   6     1426.71     1340.13     31.75 o 
  -3 -11   6      415.19      387.05      7.11 o 
  -2 -11   6      377.14      392.26      6.41 o 
  -1 -11   6       13.78       15.65      3.51 o 
   0 -11   6      271.75      260.00      9.12 o 
   1 -11   6      867.16      880.41     25.73 o 
   2 -11   6      561.15      554.21     15.75 o 
   3 -11   6      242.73      256.24     12.03 o 
   4 -11   6        6.51       11.39     10.69 o 
   5 -11   6       40.44       33.41      8.83 o 
 -10 -10   6      176.53      162.40     12.67 o 
  -9 -10   6      312.82      315.64     15.30 o 
  -8 -10   6      254.41      290.10     22.53 o 
  -7 -10   6        4.01        0.59      1.10 o 
  -6 -10   6       14.93        7.85      2.12 o 
  -5 -10   6       65.90       48.78      2.49 o 
  -4 -10   6      280.40      303.55      5.19 o 
  -3 -10   6        4.71       12.16      5.02 o 
  -2 -10   6      346.15      390.92      7.25 o 
  -1 -10   6        6.77        6.43      2.32 o 
   0 -10   6      216.01      179.40      5.54 o 
   1 -10   6       32.25       36.60      4.43 o 
   2 -10   6        1.02        3.95      3.09 o 
   3 -10   6      100.29       98.13      8.83 o 
   4 -10   6       10.20       17.67     11.01 o 
   5 -10   6        3.82        2.11      5.76 o 
   6 -10   6       13.91       10.56      7.75 o 
   7 -10   6       17.45       17.28      9.41 o 
 -10  -9   6       10.56       18.63      7.43 o 
  -9  -9   6       24.63       18.37      7.17 o 
  -8  -9   6      404.99      415.90      7.29 o 
  -7  -9   6      295.65      306.46      4.22 o 
  -6  -9   6        3.52        2.43      2.20 o 
  -5  -9   6      343.72      328.70      5.58 o 
  -4  -9   6     1447.62     1475.30     31.27 o 
  -3  -9   6      478.86      468.09     13.73 o 
  -2  -9   6      202.98      211.77      7.06 o 
  -1  -9   6       98.54       81.66      6.37 o 
   0  -9   6      815.00      755.64     11.47 o 
   1  -9   6      440.38      450.38      7.89 o 
   2  -9   6      525.93      544.24      9.44 o 
   3  -9   6      245.98      243.79      8.73 o 
   4  -9   6        1.46        3.02      4.35 o 
   5  -9   6      198.81      183.14     11.59 o 
   6  -9   6      841.74      848.91     24.07 o 
   7  -9   6      404.42      421.90     28.29 o 
   8  -9   6       11.09       -7.49      8.83 o 
 -11  -8   6      179.47      214.69     12.03 o 
 -10  -8   6      203.64      213.58      6.04 o 
  -9  -8   6      497.35      532.78     10.47 o 
  -8  -8   6      508.37      520.21      7.13 o 
  -7  -8   6        8.63        7.70      2.35 o 
  -6  -8   6       90.58       85.80      3.09 o 
  -5  -8   6      883.79      874.40     10.24 o 
  -4  -8   6      770.56      865.41     12.80 o 
  -3  -8   6     3949.05     3959.13     40.60 o 
  -2  -8   6       83.67       86.31      3.58 o 
  -1  -8   6      593.13      569.02      7.87 o 
   0  -8   6     1263.23     1195.53     15.05 o 
   1  -8   6      354.44      391.30      7.18 o 
   2  -8   6      139.51      103.54      4.72 o 
   3  -8   6        2.51        1.13      2.69 o 
   4  -8   6       83.08       66.22      8.27 o 
   5  -8   6        4.18        1.50      3.36 o 
   6  -8   6        3.00        9.99     11.20 o 
   7  -8   6        3.50        1.15      6.02 o 
   8  -8   6       15.33       11.20      8.39 o 
   9  -8   6       22.24       29.19     10.56 o 
 -11  -7   6        9.29        5.12      4.20 o 
 -10  -7   6        2.15        1.24      4.16 o 
  -9  -7   6        0.18        0.83      3.26 o 
  -8  -7   6       62.46       65.78      3.73 o 
  -7  -7   6       31.15       23.23      3.97 o 
  -6  -7   6      426.96      402.38      8.81 o 
  -5  -7   6       80.48       61.15      3.55 o 
  -4  -7   6      862.04      906.91     10.01 o 
  -3  -7   6      846.70      865.65     11.09 o 
  -2  -7   6      500.53      482.68      6.94 o 
  -1  -7   6        0.99        3.71      4.00 o 
   0  -7   6      887.41      818.42     15.52 o 
   1  -7   6      983.12     1030.51     15.68 o 
   2  -7   6      341.82      338.48      6.86 o 
   3  -7   6       72.01       59.47      4.33 o 
   4  -7   6       89.09      103.09      8.64 o 
   5  -7   6      538.30      578.22     11.24 o 
   6  -7   6      798.98      840.72     16.87 o 
   7  -7   6      480.43      499.09     17.80 o 
   8  -7   6       63.13       61.51     10.11 o 
   9  -7   6        2.98       12.29      8.51 o 
  10  -7   6      196.16      203.88     16.51 o 
 -11  -6   6      135.25      125.00     39.24 o 
 -10  -6   6      680.74      699.89     16.07 o 
  -9  -6   6      787.85      803.28     16.10 o 
  -8  -6   6      684.51      638.82      8.92 o 
  -7  -6   6        8.40        5.27      3.02 o 
  -6  -6   6     1901.75     1814.10     20.20 o 
  -5  -6   6      615.64      668.46     13.15 o 
  -4  -6   6     1013.65      996.47     12.50 o 
  -3  -6   6      481.11      421.76      7.87 o 
  -2  -6   6       12.99        8.55      2.44 o 
  -1  -6   6      804.97      788.14     13.00 o 
   0  -6   6      805.84      867.66     11.58 o 
   1  -6   6     1480.80     1424.67     15.34 o 
   2  -6   6       45.42       29.92      5.41 o 
   3  -6   6      142.33      117.07      7.72 o 
   4  -6   6      113.82      108.60      6.42 o 
   5  -6   6     1364.19     1371.68     20.14 o 
   6  -6   6      172.08      208.10      8.89 o 
   7  -6   6        7.11       21.92      4.94 o 
   8  -6   6       17.78       15.43      7.55 o 
   9  -6   6       45.12       48.52     10.05 o 
  10  -6   6       41.20       32.02     13.35 o 
  11  -6   6        7.70       -2.62      8.07 o 
 -11  -5   6       46.22       43.43      5.83 o 
 -10  -5   6       45.45       37.44      5.19 o 
  -9  -5   6       68.07       51.97      7.28 o 
  -8  -5   6      269.62      213.22      5.77 o 
  -7  -5   6        2.84        3.47      2.23 o 
  -6  -5   6       38.64       16.67      3.89 o 
  -5  -5   6        0.71        1.66      4.07 o 
  -4  -5   6       70.66       81.99      4.96 o 
  -3  -5   6      653.58      571.39      9.67 o 
  -2  -5   6     1481.78     1447.24     18.50 o 
  -1  -5   6       51.61       67.06     14.56 o 
   0  -5   6       33.30       31.67      3.64 o 
   1  -5   6      598.24      655.02      9.86 o 
   2  -5   6     1515.48     1312.78     14.39 o 
   3  -5   6       49.46       62.09     11.55 o 
   4  -5   6      133.85      117.04      6.20 o 
   5  -5   6      398.79      396.87      9.87 o 
   6  -5   6     1306.40     1445.68     29.38 o 
   7  -5   6     1119.45     1101.41     37.19 o 
   8  -5   6      427.21      419.00     11.05 o 
   9  -5   6       39.33       40.52      9.15 o 
  10  -5   6       33.79       31.88      5.57 o 
  11  -5   6      138.34      151.39     14.53 o 
 -11  -4   6        5.81        7.46      4.62 o 
 -10  -4   6      105.44       98.03     15.43 o 
  -9  -4   6      650.25      652.01     12.14 o 
  -8  -4   6      266.43      261.71      6.74 o 
  -7  -4   6       64.96       79.29      4.97 o 
  -6  -4   6      134.14      177.81      7.27 o 
  -5  -4   6      223.13      235.26      6.45 o 
  -4  -4   6     1039.71      951.66     12.02 o 
  -3  -4   6     1719.40     1746.71     21.51 o 
  -2  -4   6      676.53      742.77      9.73 o 
  -1  -4   6     1004.36      969.46     11.04 o 
   0  -4   6       64.58       68.06      6.06 o 
   1  -4   6     2227.51     2100.95     22.21 o 
   2  -4   6       87.78       84.31     10.02 o 
   3  -4   6       10.90       13.32      3.40 o 
   4  -4   6      363.61      341.61     13.41 o 
   5  -4   6       65.06       70.12      5.24 o 
   6  -4   6      373.44      357.30      8.19 o 
   7  -4   6      146.31      121.97     12.58 o 
   8  -4   6        0.69        3.36      3.79 o 
   9  -4   6        5.89        8.58      6.72 o 
  10  -4   6       32.71       39.80      4.18 o 
  11  -4   6      129.26      103.91      7.10 o 
  12  -4   6        5.07        1.02      6.98 o 
 -11  -3   6       48.90       37.07      6.67 o 
 -10  -3   6      120.19       93.06      6.47 o 
  -9  -3   6      419.34      419.94     12.03 o 
  -8  -3   6       40.81       26.79      4.93 o 
  -7  -3   6      699.42      727.31      9.98 o 
  -6  -3   6      303.43      323.32      9.85 o 
  -5  -3   6        1.57        2.68      3.67 o 
  -4  -3   6      278.52      345.23      9.26 o 
  -3  -3   6      468.86      462.50      8.24 o 
  -2  -3   6      331.79      297.25      6.56 o 
  -1  -3   6        9.94        6.00      2.70 o 
   0  -3   6     1659.26     1714.28     19.06 o 
   1  -3   6     2560.44     2865.94     31.35 o 
   2  -3   6     3852.43     3408.59     31.74 o 
   3  -3   6      741.68      762.90      9.61 o 
   4  -3   6      375.68      394.17      7.07 o 
   5  -3   6      133.67      135.06      5.19 o 
   6  -3   6      197.74      219.37      6.40 o 
   7  -3   6      826.79      798.95     21.99 o 
   8  -3   6      865.63      887.95     25.96 o 
   9  -3   6      181.04      199.26      7.88 o 
  10  -3   6      458.59      502.92      9.62 o 
  11  -3   6      335.79      333.13     10.30 o 
  12  -3   6      685.48      622.14     29.86 o 
  13  -3   6      116.99      100.11     13.31 o 
 -11  -2   6       79.61       96.66     11.91 o 
 -10  -2   6       71.61       76.82      4.22 o 
  -9  -2   6      271.94      272.47      9.28 o 
  -8  -2   6      532.19      539.68      8.78 o 
  -7  -2   6      605.55      651.49      8.41 o 
  -6  -2   6       10.14       10.67      4.20 o 
  -5  -2   6       57.44       60.73      6.45 o 
  -4  -2   6     1101.22     1052.94     14.41 o 
  -3  -2   6      753.79      691.14     10.64 o 
  -2  -2   6      569.20      631.47     11.24 o 
  -1  -2   6       24.08       17.03      3.35 o 
   0  -2   6     1245.67     1464.43     15.36 o 
   1  -2   6     8182.34     7877.70     75.64 o 
   2  -2   6     4085.11     4020.61     37.05 o 
   3  -2   6     1758.58     1783.12     19.36 o 
   4  -2   6      369.77      340.96      6.49 o 
   5  -2   6      285.04      267.97      6.98 o 
   6  -2   6      138.42       90.15      4.81 o 
   7  -2   6       25.95       25.34      3.88 o 
   8  -2   6       94.76       85.74      5.63 o 
   9  -2   6      252.26      270.15      8.02 o 
  10  -2   6       68.77       76.40      6.43 o 
  11  -2   6      307.56      323.24      7.86 o 
  12  -2   6       52.11       41.34     14.43 o 
  13  -2   6        0.36        1.11      3.73 o 
 -10  -1   6      163.19      158.24     13.95 o 
  -9  -1   6      298.69      298.50      7.98 o 
  -8  -1   6       91.11       87.38      5.73 o 
  -7  -1   6      282.37      275.79      5.90 o 
  -6  -1   6      393.66      397.13     17.14 o 
  -5  -1   6      622.96      602.89     11.81 o 
  -4  -1   6      866.95      925.35     14.37 o 
  -3  -1   6       23.87       36.73      4.61 o 
  -2  -1   6     1085.13     1144.25     16.09 o 
  -1  -1   6      214.15      207.04      9.41 o 
   0  -1   6       17.19       15.60      3.30 o 
   1  -1   6      119.77      146.29      5.14 o 
   2  -1   6      125.58      113.67      4.51 o 
   3  -1   6      240.53      224.97      5.23 o 
   4  -1   6     1521.04     1468.61     15.06 o 
   5  -1   6        2.56        0.22      2.58 o 
   6  -1   6     1928.56     2125.81     22.38 o 
   7  -1   6     1381.30     1367.89     21.07 o 
   8  -1   6     1492.98     1567.81     18.79 o 
   9  -1   6       29.78       30.97      3.85 o 
  10  -1   6       12.79       15.79      4.64 o 
  11  -1   6      132.32      153.02      5.90 o 
  12  -1   6      616.29      578.88     23.81 o 
  13  -1   6      154.73      149.85      8.05 o 
  14  -1   6        8.24       21.19     14.27 o 
 -10   0   6        1.31       14.02      9.47 o 
  -9   0   6      172.75      223.14     15.43 o 
  -8   0   6       46.48       49.19      3.33 o 
  -7   0   6        1.73        1.93      1.66 o 
  -6   0   6      140.83      146.63      4.97 o 
  -5   0   6     4413.57     4450.37     54.42 o 
  -4   0   6     1755.44     1648.13     24.57 o 
  -3   0   6     3235.50     3327.38     35.26 o 
  -2   0   6      681.26      660.89     13.70 o 
  -1   0   6        3.28        6.34      4.16 o 
   0   0   6     1077.16      990.68     14.21 o 
   1   0   6     3352.62     3506.63     33.22 o 
   2   0   6     1157.15     1115.66     14.40 o 
   3   0   6      219.22      179.91      7.88 o 
   4   0   6     1965.65     1960.16     20.66 o 
   5   0   6      168.43      116.35      4.28 o 
   6   0   6    13081.05    13839.25    149.65 o 
   7   0   6     3012.79     2944.36     29.70 o 
   8   0   6        2.65        9.56      2.69 o 
   9   0   6      340.57      301.89      6.39 o 
  10   0   6        2.61        3.62      2.32 o 
  11   0   6      175.70      164.55     29.61 o 
  12   0   6      378.78      358.90     12.74 o 
  13   0   6       50.63       36.99      6.15 o 
  14   0   6        7.35        7.73      3.81 o 
 -10   1   6      167.58      180.90     27.40 o 
  -9   1   6      155.88      124.12     22.98 o 
  -8   1   6      217.48      238.89     24.84 o 
  -7   1   6      150.66      138.08      5.95 o 
  -6   1   6      128.72      122.49     13.44 o 
  -5   1   6     1618.61     1635.20     32.58 o 
  -4   1   6      417.98      414.90     10.89 o 
  -3   1   6        5.45        4.88      4.14 o 
  -2   1   6        2.39       10.94      3.98 o 
  -1   1   6      158.65       93.78      7.75 o 
   0   1   6        2.81        7.57      3.28 o 
   1   1   6      684.31      681.98     10.05 o 
   2   1   6      137.01      128.91      5.05 o 
   3   1   6     1877.06     1810.04     17.82 o 
   4   1   6      755.62      679.00      8.80 o 
   5   1   6      482.37      464.44      8.07 o 
   6   1   6      347.65      402.76      6.80 o 
   7   1   6     1309.10     1358.53     12.19 o 
   8   1   6     1147.42     1033.49     11.01 o 
   9   1   6        3.14        2.04      2.01 o 
  10   1   6      111.07       94.20      3.89 o 
  11   1   6       44.27       63.68      5.87 o 
  12   1   6      422.24      400.29      8.75 o 
  13   1   6      226.31      223.47      9.73 o 
  14   1   6      472.78      478.81     11.71 o 
  -9   2   6       90.66      105.75     14.85 o 
  -8   2   6       77.27      101.01     13.38 o 
  -7   2   6       71.40       72.46     11.65 o 
  -6   2   6      204.74      173.64     16.67 o 
  -5   2   6      547.37      456.99     20.49 o 
  -4   2   6      321.28      303.70     10.37 o 
  -3   2   6     3029.07     3074.51     35.71 o 
  -2   2   6      181.52      165.57      9.63 o 
  -1   2   6      573.70      573.57     10.54 o 
   0   2   6      998.95      985.15     12.90 o 
   1   2   6     5024.04     5417.45     55.17 o 
   2   2   6     1948.73     1688.98     17.67 o 
   3   2   6      896.39     1032.98     14.11 o 
   4   2   6        2.38       13.65      3.47 o 
   5   2   6       50.04       40.46      3.20 o 
   6   2   6      320.76      312.08      5.22 o 
   7   2   6     2347.19     2177.09     18.55 o 
   8   2   6      578.06      539.73      8.29 o 
   9   2   6       25.97       17.77      2.74 o 
  10   2   6       76.37       90.03      4.23 o 
  11   2   6      218.98      206.95      9.34 o 
  12   2   6      559.61      584.42     12.02 o 
  13   2   6      229.83      229.32      7.33 o 
  14   2   6      287.67      268.45      8.16 o 
  15   2   6       50.52       40.08      8.64 o 
  -9   3   6      340.55      316.85     21.96 o 
  -8   3   6      195.55      201.25     17.48 o 
  -7   3   6        7.21        3.01      7.75 o 
  -6   3   6      384.31      399.17     18.82 o 
  -5   3   6       76.40       82.25     11.07 o 
  -4   3   6      501.87      512.20     13.00 o 
  -3   3   6      316.28      345.47     10.95 o 
  -2   3   6       36.01       23.62      5.29 o 
  -1   3   6      472.89      380.58     11.18 o 
   0   3   6      254.12      319.10      8.08 o 
   1   3   6       73.31      133.56      6.84 o 
   2   3   6      904.09     1052.23     17.12 o 
   3   3   6     1013.68     1147.73     13.01 o 
   4   3   6      707.31      690.98      8.83 o 
   5   3   6        4.93        7.53      2.29 o 
   6   3   6      229.82      222.11      4.13 o 
   7   3   6     1382.11     1459.90     13.07 o 
   8   3   6      436.46      423.20      6.83 o 
   9   3   6      111.89      118.40      4.76 o 
  10   3   6       30.66       35.70      2.92 o 
  11   3   6      117.21       97.33      6.09 o 
  12   3   6      354.01      373.21      9.75 o 
  13   3   6        4.37        0.02      3.01 o 
  14   3   6       51.82       41.64      9.63 o 
  15   3   6       24.01       13.85      4.30 o 
  -8   4   6       90.20      117.65     16.13 o 
  -7   4   6      214.45      261.36     18.37 o 
  -6   4   6        0.95       10.05      8.90 o 
  -5   4   6        3.35        7.11      7.87 o 
  -4   4   6      255.75      220.27    127.29 o 
  -3   4   6     1163.54     1108.73     23.57 o 
  -2   4   6      634.18      642.10      6.93 o 
  -1   4   6      207.05      222.16      5.44 o 
   0   4   6      726.99      684.63      7.49 o 
   1   4   6     2008.22     2034.02     16.49 o 
   2   4   6     3907.22     3926.69     47.72 o 
   3   4   6     1412.18     1477.57     25.33 o 
   4   4   6       49.91       61.46      3.38 o 
   5   4   6      322.13      309.88      7.32 o 
   6   4   6     1491.63     1470.42     12.91 o 
   7   4   6     3171.38     3023.53     26.43 o 
   8   4   6      648.80      673.50      7.19 o 
   9   4   6       61.45       61.80      5.64 o 
  10   4   6      430.79      428.53      7.47 o 
  11   4   6      845.15      856.79      9.49 o 
  12   4   6      961.60     1009.33     11.23 o 
  13   4   6      258.75      241.04      8.73 o 
  14   4   6        2.20        1.62      4.95 o 
  15   4   6       88.32       71.08      9.11 o 
  -8   5   6       26.90       11.91     11.71 o 
  -7   5   6       16.02       24.45     19.20 o 
  -6   5   6       50.07       65.04     21.12 o 
  -5   5   6      510.99      567.52     34.69 o 
  -4   5   6      646.81      634.73     22.15 o 
  -3   5   6      348.01      310.17     22.31 o 
  -2   5   6      758.97      729.51     26.66 o 
  -1   5   6      324.94      353.18      6.62 o 
   0   5   6     2234.80     2178.29     21.96 o 
   1   5   6      119.90      115.25      5.17 o 
   2   5   6       37.29       22.81      2.42 o 
   3   5   6       47.44       62.92      3.52 o 
   4   5   6     1085.18     1083.92     15.30 o 
   5   5   6     1594.60     1658.10     13.44 o 
   6   5   6      659.13      692.64      7.90 o 
   7   5   6        1.62        1.79      1.83 o 
   8   5   6       40.35       51.94      3.30 o 
   9   5   6      494.39      538.35     10.60 o 
  10   5   6      338.17      357.75      5.84 o 
  11   5   6       11.52       14.78      2.76 o 
  12   5   6       78.93      108.95      4.20 o 
  13   5   6      164.10      149.30      8.29 o 
  14   5   6       36.38       29.73      4.45 o 
  15   5   6       10.83        4.63      6.18 o 
  -7   6   6       12.65       16.90     19.91 o 
  -6   6   6       10.41       -4.48     15.17 o 
  -5   6   6       52.95       58.06     20.61 o 
  -4   6   6      529.10      508.38     33.09 o 
  -3   6   6        6.09       10.31      8.19 o 
  -2   6   6       42.69       53.98      2.51 o 
  -1   6   6       94.78       80.36      6.74 o 
   0   6   6      460.27      458.39      6.08 o 
   1   6   6     1239.53     1207.55     16.70 o 
   2   6   6     1564.36     1624.11     14.22 o 
   3   6   6      773.63      668.22      8.06 o 
   4   6   6       34.01       23.80      3.10 o 
   5   6   6       99.66       88.68      3.71 o 
   6   6   6      173.59      180.37      5.62 o 
   7   6   6     2577.83     2696.11     22.64 o 
   8   6   6      799.42      756.21      9.29 o 
   9   6   6      125.99      155.17      3.77 o 
  10   6   6      693.13      611.04      7.73 o 
  11   6   6     1223.20     1292.16     15.43 o 
  12   6   6     1086.93     1103.62     11.17 o 
  13   6   6      208.72      205.93     24.87 o 
  14   6   6       26.33       36.00      5.70 o 
  15   6   6      162.49      194.53     33.06 o 
  -6   7   6        0.85       19.14     19.46 o 
  -5   7   6      410.11      460.50     35.97 o 
  -4   7   6        9.64       36.93     18.12 o 
  -3   7   6      198.36      210.60     15.30 o 
  -2   7   6      152.13      174.37     13.25 o 
  -1   7   6      256.89      261.55     12.33 o 
   0   7   6      668.90      623.42     11.81 o 
   1   7   6     1323.71     1398.11     15.23 o 
   2   7   6     1300.82     1245.04     22.91 o 
   3   7   6        0.47        1.34      2.59 o 
   4   7   6      913.28      885.06     27.68 o 
   5   7   6     1164.99     1097.47     24.34 o 
   6   7   6      592.84      610.24     10.53 o 
   7   7   6        0.79        0.86      1.56 o 
   8   7   6       39.20       31.53      2.66 o 
   9   7   6      370.14      358.56      5.12 o 
  10   7   6      349.69      353.63      5.70 o 
  11   7   6      247.23      252.70      4.93 o 
  12   7   6        0.21        3.36      1.79 o 
  13   7   6       87.46       74.43      7.78 o 
  14   7   6       90.77       83.31     11.49 o 
  15   7   6      264.43      247.40     12.03 o 
  -5   8   6        4.22       24.58     19.59 o 
  -4   8   6        2.05       -4.42     14.40 o 
  -3   8   6        0.56       -4.29      7.94 o 
  -2   8   6      138.15      123.22     12.93 o 
  -1   8   6        5.16        0.00      4.93 o 
   0   8   6      100.29       95.72      8.71 o 
   1   8   6       64.30       75.66      4.44 o 
   2   8   6        2.59        4.38      2.69 o 
   3   8   6       10.01        8.50      2.40 o 
   4   8   6     2075.48     2154.44     18.94 o 
   5   8   6       28.37       30.25      3.08 o 
   6   8   6     1731.18     1654.35     20.38 o 
   7   8   6     1070.99     1179.99     10.34 o 
   8   8   6      171.29      187.65      3.94 o 
   9   8   6       43.31       29.40      2.38 o 
  10   8   6       15.21       16.95      1.82 o 
  11   8   6       91.68       77.48      3.77 o 
  12   8   6      582.91      582.50     38.89 o 
  13   8   6      145.32      138.46     13.15 o 
  14   8   6        8.57        7.46      4.15 o 
  15   8   6     1689.05     1747.37     50.63 o 
  -5   9   6       84.67       57.93     24.07 o 
  -4   9   6      218.72      236.39     30.34 o 
  -3   9   6      376.34      361.28     19.91 o 
  -2   9   6      132.85      152.99     13.95 o 
  -1   9   6      125.94      140.44     12.23 o 
   0   9   6      155.59      186.27     19.84 o 
   1   9   6      423.66      416.58      7.17 o 
   2   9   6       27.35       30.74      3.05 o 
   3   9   6      174.68      172.47      6.10 o 
   4   9   6     2560.86     2645.29     23.66 o 
   5   9   6     1578.48     1544.06     12.82 o 
   6   9   6      326.55      316.19      4.96 o 
   7   9   6       71.48       73.01      2.69 o 
   8   9   6       27.99       17.85      2.82 o 
   9   9   6      126.31      134.08      2.76 o 
  10   9   6       70.97       61.58      2.10 o 
  11   9   6       68.13       73.25      2.92 o 
  12   9   6        0.12        1.62      2.98 o 
  13   9   6        1.85        0.21      3.04 o 
  14   9   6        3.93        0.26      5.31 o 
  15   9   6       81.59       83.66     11.39 o 
  -4  10   6        0.96        2.30      9.15 o 
  -3  10   6       16.81        9.54      9.73 o 
  -2  10   6        1.49        8.71      8.45 o 
  -1  10   6        5.57        7.94      7.75 o 
   0  10   6        2.07       11.39     12.23 o 
   1  10   6       87.07       77.39      9.67 o 
   2  10   6      262.27      325.00      8.37 o 
   3  10   6      724.90      709.76     10.95 o 
   4  10   6     1142.46     1124.80     11.47 o 
   5  10   6      260.54      287.25      5.75 o 
   6  10   6      188.66      200.70      5.57 o 
   7  10   6      237.80      289.83      4.18 o 
   8  10   6      141.11      146.43      2.83 o 
   9  10   6        0.87        0.87      1.51 o 
  10  10   6       48.45       51.95      1.71 o 
  11  10   6      163.61      143.29      7.03 o 
  12  10   6      238.44      265.91     10.65 o 
  13  10   6      561.08      508.96     60.97 o 
  14  10   6      203.86      199.65     14.47 o 
  15  10   6       17.00       20.61      9.28 o 
  -2  11   6       35.99       59.08     12.35 o 
  -1  11   6        2.07        8.51      8.00 o 
   0  11   6      214.66      256.81     23.36 o 
   1  11   6      692.79      754.37     20.93 o 
   2  11   6      187.77      201.95     11.01 o 
   3  11   6       11.49       11.65      5.06 o 
   4  11   6        3.73        1.59      2.67 o 
   5  11   6      984.05      981.25     10.93 o 
   6  11   6      522.51      588.61      9.35 o 
   7  11   6       19.53       19.59      2.37 o 
   8  11   6       42.04       36.04      2.77 o 
   9  11   6        2.12        0.61      1.33 o 
  10  11   6        5.68        3.20      1.20 o 
  11  11   6      339.82      392.06     14.80 o 
  12  11   6      212.75      213.18     12.93 o 
  13  11   6        3.89        6.76      5.75 o 
  14  11   6        0.94       -2.64      5.34 o 
  -1  12   6      203.08      267.05     27.40 o 
   0  12   6       82.97      115.80     12.55 o 
   1  12   6       15.10       10.43      7.11 o 
   2  12   6       29.43       35.78      7.68 o 
   3  12   6        6.81       -1.54      7.30 o 
   4  12   6        1.03        5.14      3.91 o 
   5  12   6       37.93       33.86      3.37 o 
   6  12   6      131.39      119.73      8.46 o 
   7  12   6      208.19      225.41      5.12 o 
   8  12   6      433.40      416.52      5.85 o 
   9  12   6       13.84       15.32      5.93 o 
  10  12   6        2.40        1.75      5.34 o 
  11  12   6      417.38      392.63     24.07 o 
  12  12   6      544.21      584.95     16.50 o 
  13  12   6      314.66      302.15     15.88 o 
  14  12   6        9.55       12.45      6.74 o 
   0  13   6        4.48        8.28      5.01 o 
   1  13   6      186.05      183.14     13.31 o 
   2  13   6      288.35      298.61     13.63 o 
   3  13   6       69.84       62.79     12.74 o 
   4  13   6       54.79       47.62     10.56 o 
   5  13   6      290.65      311.47     11.59 o 
   6  13   6      489.54      535.83     11.54 o 
   7  13   6      276.30      267.74      7.10 o 
   8  13   6       41.42       40.82      7.13 o 
   9  13   6       13.91       16.57      5.48 o 
  10  13   6      127.20      130.77     10.50 o 
  11  13   6      141.02      197.77     12.64 o 
  12  13   6       45.05       61.29      8.64 o 
  13  13   6        1.14        1.31      5.46 o 
   2  14   6       32.70       25.27     19.68 o 
   3  14   6       31.26       18.33     21.99 o 
   4  14   6       24.78       23.12      4.28 o 
   5  14   6        6.72        5.38      2.38 o 
   6  14   6       11.61       14.77      2.69 o 
   7  14   6        5.40        4.74     10.63 o 
   8  14   6      136.93      172.83     20.36 o 
   9  14   6        8.85        2.05     10.88 o 
  10  14   6        1.12        9.15     13.70 o 
  11  14   6       15.20       18.24     16.19 o 
  12  14   6       76.36       79.50     23.36 o 
   5  15   6       22.87        3.56      2.47 o 
   6  15   6      237.61      278.13     14.98 o 
   7  15   6      110.33      133.66     12.48 o 
   8  15   6       11.81        5.44     12.03 o 
   9  15   6        4.73        7.94     13.19 o 
  10  15   6       56.44       69.07     20.16 o 
  -6 -13   7      248.94      258.73     17.09 o 
  -5 -13   7      173.67      156.31     22.40 o 
  -4 -13   7        8.40        2.69      6.98 o 
  -2 -13   7       74.17       51.85      9.28 o 
  -1 -13   7       36.46       34.95      5.95 o 
   0 -13   7        1.85       10.31      5.31 o 
   1 -13   7       46.49       38.98      7.55 o 
  -7 -12   7       20.43        9.79      8.51 o 
  -6 -12   7       65.69       57.10     11.14 o 
  -5 -12   7       52.09       43.85      9.92 o 
  -4 -12   7      532.00      464.70     28.31 o 
  -3 -12   7      377.38      344.21     15.71 o 
  -2 -12   7      169.13      152.58      9.12 o 
  -1 -12   7       14.94        8.75      2.80 o 
   0 -12   7      177.24      165.28      5.87 o 
   1 -12   7      459.46      442.83     14.59 o 
   2 -12   7      410.01      411.78     14.72 o 
   3 -12   7       21.04       35.59      7.94 o 
  -8 -11   7      433.83      512.86     31.05 o 
  -7 -11   7       15.44       25.86      9.35 o 
  -6 -11   7       27.61       29.51      9.09 o 
  -5 -11   7       49.09       51.38      6.86 o 
  -4 -11   7       22.34       19.73      3.00 o 
  -3 -11   7       13.06       14.24      2.47 o 
  -2 -11   7        7.47       10.85      4.26 o 
  -1 -11   7        8.40        3.97      3.23 o 
   0 -11   7      103.54      114.37      5.09 o 
   1 -11   7        2.23        2.25      3.63 o 
   2 -11   7       19.03       15.89      7.49 o 
   3 -11   7       50.77       48.20      8.13 o 
   4 -11   7        4.08       -2.88      9.54 o 
   5 -11   7       19.30        7.04      7.04 o 
  -9 -10   7       55.68       57.67     10.11 o 
  -8 -10   7      464.00      503.70     19.14 o 
  -7 -10   7      351.82      355.04      9.38 o 
  -6 -10   7       68.95       68.90      3.75 o 
  -5 -10   7      150.75      126.29      4.10 o 
  -4 -10   7     1179.62     1241.45     15.89 o 
  -3 -10   7      725.79      742.05     10.59 o 
  -2 -10   7      125.56      117.10      6.66 o 
  -1 -10   7       62.50       66.53      4.46 o 
   0 -10   7      392.30      450.06      8.03 o 
   1 -10   7     1015.37     1009.87     15.87 o 
   2 -10   7      777.37      763.78     12.52 o 
   3 -10   7      222.49      239.69      7.76 o 
   4 -10   7       27.45       35.03      6.47 o 
   5 -10   7      118.07      112.98     11.01 o 
   6 -10   7      141.58      136.73     12.93 o 
 -10  -9   7      145.59      130.97     11.65 o 
  -9  -9   7       75.32       94.03     10.18 o 
  -8  -9   7      145.60      130.35      7.24 o 
  -7  -9   7       32.90       29.26      4.16 o 
  -6  -9   7      119.96       98.23      4.61 o 
  -5  -9   7      330.24      398.13      7.04 o 
  -4  -9   7      865.24      869.71      9.91 o 
  -3  -9   7       76.07       71.72      7.91 o 
  -2  -9   7       29.36       31.28      3.06 o 
  -1  -9   7      589.62      640.66     10.72 o 
   0  -9   7     1628.88     1749.39     23.94 o 
   1  -9   7      178.98      159.61      7.39 o 
   2  -9   7       55.87       57.02      4.64 o 
   3  -9   7        1.07       -0.42      2.70 o 
   4  -9   7       62.47       52.61      8.68 o 
   5  -9   7        9.43        8.13      4.37 o 
   6  -9   7       18.96       22.21      8.26 o 
   7  -9   7        0.78       -0.77     10.43 o 
   8  -9   7        2.34        9.22      8.71 o 
 -10  -8   7        2.11        3.97      5.83 o 
  -9  -8   7        2.65        7.97      3.49 o 
  -8  -8   7      121.68      114.56      5.41 o 
  -7  -8   7      272.93      255.92      5.64 o 
  -6  -8   7        9.55       17.84      3.30 o 
  -5  -8   7       63.67       50.95      6.02 o 
  -4  -8   7     1170.65     1241.90     23.78 o 
  -3  -8   7      960.90      922.78     29.54 o 
  -2  -8   7      308.22      339.30      6.40 o 
  -1  -8   7       43.16       53.01      4.19 o 
   0  -8   7      691.96      657.20     14.02 o 
   1  -8   7     1733.69     1812.07     22.33 o 
   2  -8   7      530.24      487.37      8.96 o 
   3  -8   7      482.72      524.87      9.77 o 
   4  -8   7        0.16       -4.46      5.66 o 
   5  -8   7      269.62      253.70      8.54 o 
   6  -8   7      506.32      545.33     19.65 o 
   7  -8   7      268.51      255.85     14.72 o 
   8  -8   7      216.26      243.75     15.87 o 
   9  -8   7        1.55        3.58      8.00 o 
 -10  -7   7      269.51      249.62      9.27 o 
  -9  -7   7      558.33      578.46     18.95 o 
  -8  -7   7      665.39      606.15      8.82 o 
  -7  -7   7      106.35      117.35      4.65 o 
  -6  -7   7        2.39        2.29      2.77 o 
  -5  -7   7      524.21      575.86      9.55 o 
  -4  -7   7      852.16      813.60     17.51 o 
  -3  -7   7      507.33      548.79      8.13 o 
  -2  -7   7      325.10      342.05      6.55 o 
  -1  -7   7       12.54       16.42      3.96 o 
   0  -7   7     1983.85     1995.19     23.14 o 
   1  -7   7      266.94      214.87     10.66 o 
   2  -7   7       39.71       43.21      4.64 o 
   3  -7   7       12.56        9.90      3.90 o 
   4  -7   7      448.49      431.78     18.47 o 
   5  -7   7        6.96        5.48      4.59 o 
   6  -7   7       90.91       78.58     11.11 o 
   7  -7   7        3.87        5.92      4.58 o 
   8  -7   7      180.87      157.08     13.44 o 
   9  -7   7        1.95        2.69      7.23 o 
  10  -7   7        1.10       -6.91      8.90 o 
 -10  -6   7       12.53       19.06      4.21 o 
  -9  -6   7        5.82        8.08      4.32 o 
  -8  -6   7       17.05       16.05      2.94 o 
  -7  -6   7      323.15      320.09      6.87 o 
  -6  -6   7      521.00      475.75      9.44 o 
  -5  -6   7        7.96        6.56      2.73 o 
  -4  -6   7       15.96       14.27      3.04 o 
  -3  -6   7     1370.97     1320.29     14.71 o 
  -2  -6   7      686.56      779.96     12.01 o 
  -1  -6   7       19.58       19.31      3.39 o 
   0  -6   7       13.54       16.19      3.19 o 
   1  -6   7     1734.18     1711.47     41.00 o 
   2  -6   7      380.43      338.73      8.82 o 
   3  -6   7      267.12      336.67      9.17 o 
   4  -6   7       83.66       91.56      7.23 o 
   5  -6   7      106.13      115.86      7.53 o 
   6  -6   7      762.70      824.42     16.42 o 
   7  -6   7      889.14      842.05     32.42 o 
   8  -6   7      426.67      465.87     14.69 o 
   9  -6   7        0.13        3.07      6.91 o 
  10  -6   7       66.88       49.64     17.35 o 
 -10  -5   7      170.55      153.95      8.10 o 
  -9  -5   7      320.47      345.50     12.74 o 
  -8  -5   7      560.31      557.12      8.27 o 
  -7  -5   7        7.85        3.85      3.20 o 
  -6  -5   7      558.56      523.00      9.05 o 
  -5  -5   7      217.96      215.61      7.34 o 
  -4  -5   7     1793.27     1846.87     22.36 o 
  -3  -5   7      478.79      518.98     10.22 o 
  -2  -5   7      217.17      207.47      6.84 o 
  -1  -5   7        7.83        1.39      2.94 o 
   0  -5   7     1240.89     1115.17     15.31 o 
   1  -5   7     2100.53     1981.58     20.96 o 
   2  -5   7        8.85        7.65      3.54 o 
   3  -5   7       11.23       15.83      4.37 o 
   4  -5   7      212.10      228.00      8.18 o 
   5  -5   7      226.00      217.06      8.00 o 
   6  -5   7      602.50      531.46     14.91 o 
   7  -5   7       48.67       55.72      9.42 o 
   8  -5   7       34.00       38.84      7.20 o 
   9  -5   7      103.75      119.43      8.21 o 
  10  -5   7        2.44        6.07      3.70 o 
  11  -5   7        6.79        5.58      6.11 o 
 -10  -4   7       43.66       40.59      4.64 o 
  -9  -4   7       66.50       67.22      7.99 o 
  -8  -4   7        7.88        6.07      2.74 o 
  -7  -4   7       31.09       37.28      3.74 o 
  -6  -4   7        6.70        8.27      4.28 o 
  -5  -4   7       23.07       38.31      5.36 o 
  -4  -4   7        0.01       -3.83      3.83 o 
  -3  -4   7      122.15      137.89      9.35 o 
  -2  -4   7       65.08       79.59      7.97 o 
  -1  -4   7       38.46       35.91      6.67 o 
   0  -4   7       57.77       54.25      4.90 o 
   1  -4   7        1.17       20.26      4.63 o 
   2  -4   7      445.12      491.70      8.50 o 
   3  -4   7     1471.52     1527.89     17.44 o 
   4  -4   7        7.63        8.97      4.15 o 
   5  -4   7      101.95      102.12      5.38 o 
   6  -4   7      106.25      115.86      6.00 o 
   7  -4   7      414.42      418.97     19.14 o 
   8  -4   7      685.78      745.66     37.19 o 
   9  -4   7       30.43       35.49     10.37 o 
  10  -4   7       59.15       78.18      5.56 o 
  11  -4   7      502.99      541.30     11.33 o 
  12  -4   7      137.91      133.23     13.63 o 
 -10  -3   7      216.95      211.99     10.19 o 
  -9  -3   7      503.70      551.95     11.27 o 
  -8  -3   7      923.23      925.67     15.53 o 
  -7  -3   7       19.35       13.24      3.09 o 
  -6  -3   7       40.10       60.63      6.45 o 
  -5  -3   7      156.31      152.23      7.98 o 
  -4  -3   7     1932.50     2013.34     23.26 o 
  -3  -3   7     1076.88     1114.61     14.80 o 
  -2  -3   7      310.40      291.40      9.02 o 
  -1  -3   7      315.86      352.50      9.04 o 
   0  -3   7      295.86      187.48      7.12 o 
   1  -3   7     8183.34     8587.35    109.65 o 
   2  -3   7     3213.34     3520.59     46.79 o 
   3  -3   7     1581.03     1469.87     18.56 o 
   4  -3   7      338.74      351.52     12.93 o 
   5  -3   7       51.02       39.12      4.32 o 
   6  -3   7      350.39      308.89      8.94 o 
   7  -3   7      378.46      393.47      9.27 o 
   8  -3   7      248.89      247.82      9.59 o 
   9  -3   7      147.98      161.30      7.56 o 
  10  -3   7       27.77       24.74      3.78 o 
  11  -3   7      103.62      124.42      8.30 o 
  12  -3   7      336.11      327.20      8.91 o 
 -10  -2   7       20.18       -0.77      6.47 o 
  -9  -2   7      192.90      170.13     30.25 o 
  -8  -2   7       81.38       73.74      6.40 o 
  -7  -2   7        1.32        6.56      3.27 o 
  -6  -2   7       34.82       30.90      8.62 o 
  -5  -2   7      203.41      242.65     14.31 o 
  -4  -2   7       34.49       35.79      5.09 o 
  -3  -2   7       48.59       59.85      8.64 o 
  -2  -2   7      185.97      210.29      8.47 o 
  -1  -2   7      423.03      438.09      8.87 o 
   0  -2   7      624.99      626.17     10.05 o 
   1  -2   7     2238.70     2220.52     23.15 o 
   2  -2   7      565.10      663.49      9.88 o 
   3  -2   7      280.11      268.48      7.41 o 
   4  -2   7       56.60       65.08      4.36 o 
   5  -2   7       37.56       48.74      4.19 o 
   6  -2   7       30.36       18.78      3.78 o 
   7  -2   7      584.51      619.00     10.76 o 
   8  -2   7      444.98      461.27     11.96 o 
   9  -2   7     1103.17     1157.50     24.29 o 
  10  -2   7       41.09       44.35      5.53 o 
  11  -2   7      137.27      148.60      6.78 o 
  12  -2   7      521.35      498.00     16.83 o 
  13  -2   7      110.32      114.51      8.22 o 
 -10  -1   7        0.96        2.62      7.55 o 
  -9  -1   7       80.37      107.09     12.35 o 
  -8  -1   7      739.13      698.41     18.63 o 
  -7  -1   7      178.63      171.61     11.53 o 
  -6  -1   7       54.93       52.46      6.47 o 
  -5  -1   7     1057.98     1068.73     17.17 o 
  -4  -1   7     1784.07     1843.11     26.63 o 
  -3  -1   7     1873.90     1804.54     25.07 o 
  -2  -1   7       87.14       87.01      9.84 o 
  -1  -1   7       72.00       78.13      5.38 o 
   0  -1   7        4.60       12.60      3.75 o 
   1  -1   7     2655.70     2705.29     57.19 o 
   2  -1   7     1262.40     1115.47     35.94 o 
   3  -1   7        1.92       -0.56      2.76 o 
   4  -1   7      598.72      577.67      8.99 o 
   5  -1   7     1739.48     1774.93     21.39 o 
   6  -1   7     1917.09     1753.23     19.76 o 
   7  -1   7      433.61      444.77     10.55 o 
   8  -1   7     2411.96     2503.44     28.34 o 
   9  -1   7     2099.19     2157.68     33.31 o 
  10  -1   7       28.62       29.15      3.86 o 
  11  -1   7       95.28       87.43      4.65 o 
  12  -1   7       19.43       33.05      4.55 o 
  13  -1   7        2.09       -3.00      4.45 o 
  -9   0   7      114.11      149.98     14.79 o 
  -8   0   7       57.25       44.53     16.10 o 
  -7   0   7       14.98       15.80      2.39 o 
  -6   0   7      452.95      441.32      6.56 o 
  -5   0   7     4000.55     4061.08     58.27 o 
  -4   0   7      589.34      586.52     12.92 o 
  -3   0   7        0.51       -5.06      5.06 o 
  -2   0   7      184.99      226.99     13.37 o 
  -1   0   7      396.03      389.48     10.81 o 
   0   0   7     1000.33     1145.70     14.91 o 
   1   0   7       55.47       37.74      7.33 o 
   2   0   7     1177.72     1180.14     16.41 o 
   3   0   7     1042.69      925.54     11.93 o 
   4   0   7       17.21       23.20      3.43 o 
   5   0   7        7.31        9.72      3.90 o 
   6   0   7       71.06       91.39      6.43 o 
   7   0   7     1550.29     1584.32     26.79 o 
   8   0   7      837.00      866.50     22.92 o 
   9   0   7      141.66      137.76      4.77 o 
  10   0   7       11.79       16.73      3.21 o 
  11   0   7        4.41       -0.23      2.86 o 
  12   0   7      676.80      681.26     18.24 o 
  13   0   7      358.96      378.76     22.40 o 
  14   0   7       44.50       31.26      6.43 o 
  -9   1   7       64.92       55.56     21.57 o 
  -8   1   7       66.71       97.30     21.89 o 
  -7   1   7       54.67       54.65      9.95 o 
  -6   1   7      100.74       86.05      3.04 o 
  -5   1   7     1132.32     1048.57     18.69 o 
  -4   1   7       59.47       56.82      6.79 o 
  -3   1   7      730.69      760.75     14.45 o 
  -2   1   7     1078.99      950.67     22.62 o 
  -1   1   7      112.59      154.23     25.44 o 
   0   1   7      816.80      840.25     15.17 o 
   1   1   7     3660.89     3738.28     37.61 o 
   2   1   7     1655.64     1578.16     17.85 o 
   3   1   7     1920.66     2060.47     79.50 o 
   4   1   7      152.44      149.57      7.78 o 
   5   1   7      128.93      144.63      5.24 o 
   6   1   7     2834.13     2730.65     29.79 o 
   7   1   7       96.59       68.86      5.12 o 
   8   1   7      144.21      141.44      4.55 o 
   9   1   7      274.67      287.56      6.54 o 
  10   1   7        2.55        2.91      2.56 o 
  11   1   7      130.23      115.40      4.64 o 
  12   1   7       90.99      105.54      4.84 o 
  13   1   7       86.70       84.25      5.74 o 
  14   1   7       70.70       49.85     10.56 o 
  -9   2   7      265.08      287.22     21.06 o 
  -8   2   7        4.17       -4.48      8.71 o 
  -7   2   7       33.79       27.84     10.37 o 
  -6   2   7      101.34       90.84      4.00 o 
  -5   2   7      592.24      592.40     14.48 o 
  -4   2   7        6.96        7.58      5.11 o 
  -3   2   7        1.78        2.26      4.34 o 
  -2   2   7        7.94       20.19      6.60 o 
  -1   2   7      145.24      167.16      9.32 o 
   0   2   7     1826.24     1878.01     25.06 o 
   1   2   7        1.21       17.03      4.23 o 
   2   2   7      836.20      830.29     14.14 o 
   3   2   7     1020.50     1082.07     13.51 o 
   4   2   7       36.22       47.05      7.62 o 
   5   2   7     2268.48     2210.39     28.13 o 
   6   2   7       19.80       27.84      3.52 o 
   7   2   7      440.29      416.13      6.88 o 
   8   2   7      900.99      948.33     13.76 o 
   9   2   7      436.96      456.74      7.55 o 
  10   2   7       81.04       81.83      5.65 o 
  11   2   7        6.52        3.41      2.81 o 
  12   2   7      414.09      444.15     10.56 o 
  13   2   7      465.96      462.38     10.28 o 
  14   2   7      523.87      481.44     11.59 o 
  15   2   7      106.74       84.90      6.72 o 
  -8   3   7       45.62       46.02     13.51 o 
  -7   3   7      109.88      141.91     15.49 o 
  -6   3   7       16.32       10.37      9.09 o 
  -5   3   7        6.41        6.39      1.21 o 
  -4   3   7        0.92        7.10      6.38 o 
  -3   3   7      223.19      255.05     16.57 o 
  -2   3   7     2585.35     2417.05     50.95 o 
  -1   3   7      364.11      426.81     10.97 o 
   0   3   7      246.59      262.38     14.27 o 
   1   3   7     2097.25     1939.75     25.25 o 
   2   3   7      268.23      207.83      6.99 o 
   3   3   7       97.18       75.03      4.98 o 
   4   3   7     1434.38     1433.61     18.06 o 
   5   3   7     1041.40     1111.80     13.14 o 
   6   3   7     2794.60     2670.16     21.77 o 
   7   3   7      707.14      636.93      7.65 o 
   8   3   7      771.12      776.67     26.19 o 
   9   3   7      255.55      251.89      5.14 o 
  10   3   7      143.18      139.48      4.33 o 
  11   3   7      521.33      546.41      8.60 o 
  12   3   7      112.49      102.07      4.92 o 
  13   3   7      246.95      249.84      9.43 o 
  14   3   7       31.93       35.32      6.14 o 
  15   3   7       36.66       36.75      8.51 o 
  -8   4   7      123.49      137.75     18.88 o 
  -7   4   7        8.32       -2.75     14.98 o 
  -6   4   7        0.97       -4.10     14.21 o 
  -5   4   7      426.59      455.31     21.19 o 
  -4   4   7      121.43      124.28      9.32 o 
  -3   4   7      284.93      264.55      4.46 o 
  -2   4   7       95.90       94.08      3.15 o 
  -1   4   7       17.24       14.58      2.55 o 
   0   4   7      548.07      573.20     12.16 o 
   1   4   7      418.30      379.73     12.87 o 
   2   4   7      489.19      585.76     10.68 o 
   3   4   7      982.55     1065.13     12.71 o 
   4   4   7      282.37      338.31     10.24 o 
   5   4   7      604.08      598.95      9.05 o 
   6   4   7      580.95      572.36      7.18 o 
   7   4   7       11.53        9.61      2.62 o 
   8   4   7      180.57      189.06      5.27 o 
   9   4   7      758.40      745.76      9.42 o 
  10   4   7      207.48      227.57      4.96 o 
  11   4   7       39.16       47.64      5.74 o 
  12   4   7      171.12      181.54      5.12 o 
  13   4   7        1.73        2.34      2.73 o 
  14   4   7       59.21       59.03      8.67 o 
  15   4   7        0.57        0.52      4.19 o 
  -7   5   7      100.49      110.23     27.65 o 
  -6   5   7       11.07       19.91     18.56 o 
  -5   5   7      142.86       64.59     22.08 o 
  -4   5   7      295.83      303.92     18.44 o 
  -3   5   7       55.66       31.64      3.70 o 
  -2   5   7     1479.46     1394.91     26.82 o 
  -1   5   7       61.03       77.54      3.95 o 
   0   5   7      485.33      438.01      9.22 o 
   1   5   7     2012.47     2012.64     19.05 o 
   2   5   7     1654.99     1666.43     18.81 o 
   3   5   7     1758.42     1693.20     16.17 o 
   4   5   7        1.53        6.61      3.18 o 
   5   5   7      572.92      619.75     10.43 o 
   6   5   7     2303.88     2256.02     19.88 o 
   7   5   7     1176.89     1086.57     11.29 o 
   8   5   7      615.51      574.56      7.06 o 
   9   5   7     1164.46     1230.71     12.65 o 
  10   5   7     1150.95     1211.85     12.75 o 
  11   5   7     2264.32     2305.25     22.00 o 
  12   5   7      655.02      620.10      8.97 o 
  13   5   7      240.52      274.19      6.47 o 
  14   5   7       87.54       95.52      8.83 o 
  15   5   7       30.63       32.68      5.07 o 
  -6   6   7        1.18        7.11     17.22 o 
  -5   6   7       95.79       77.13     23.17 o 
  -4   6   7      358.33      440.59     33.09 o 
  -3   6   7      195.33      213.80     15.87 o 
  -2   6   7        1.27        0.98      1.91 o 
  -1   6   7      301.25      252.95      8.86 o 
   0   6   7      117.50      120.80      5.30 o 
   1   6   7     1219.82     1244.96     14.53 o 
   2   6   7      580.65      489.74      7.15 o 
   3   6   7       36.64       42.22      3.20 o 
   4   6   7       13.28       20.54      3.05 o 
   5   6   7      533.74      578.34     15.15 o 
   6   6   7      607.45      575.83     10.47 o 
   7   6   7        0.06        4.40      2.76 o 
   8   6   7        1.27        5.43      2.29 o 
   9   6   7      278.08      309.00      5.44 o 
  10   6   7      192.47      212.81      4.45 o 
  11   6   7        2.45        4.82      3.07 o 
  12   6   7        0.10        0.93      2.31 o 
  13   6   7       23.67       23.29      2.93 o 
  14   6   7       51.16       60.65      5.24 o 
  15   6   7        6.12        9.98      4.04 o 
  -6   7   7        1.50       -0.58      8.96 o 
  -5   7   7        6.89        8.07     10.37 o 
  -4   7   7      106.74      125.01     25.09 o 
  -3   7   7        0.76       -4.74     13.76 o 
  -2   7   7       85.11       50.45     18.98 o 
  -1   7   7      197.42      154.30      6.61 o 
   0   7   7       73.75       63.74      3.97 o 
   1   7   7     1465.88     1569.22     17.46 o 
   2   7   7      744.32      765.34     10.05 o 
   3   7   7      144.17      141.35      6.51 o 
   4   7   7       48.79       39.39      3.78 o 
   5   7   7       33.04       26.91      4.00 o 
   6   7   7     1284.83     1445.39     15.03 o 
   7   7   7      294.50      283.17      5.00 o 
   8   7   7      338.81      312.00      5.56 o 
   9   7   7      172.98      182.80      4.73 o 
  10   7   7        1.12       -0.20      1.47 o 
  11   7   7      278.11      282.19      5.69 o 
  12   7   7      351.62      342.18     15.68 o 
  13   7   7      424.27      425.91     14.42 o 
  14   7   7       14.52       15.41      5.11 o 
  15   7   7      119.77       97.38     15.39 o 
  -5   8   7      105.94       98.45     16.90 o 
  -4   8   7      291.69      355.07     34.63 o 
  -3   8   7      347.16      365.44     32.45 o 
  -2   8   7        0.34        3.46      7.75 o 
  -1   8   7        9.66        7.34      3.87 o 
   0   8   7      162.30      141.30      5.06 o 
   1   8   7      903.22      939.94     16.67 o 
   2   8   7      171.80      152.24      6.13 o 
   3   8   7      103.92       95.90      6.53 o 
   4   8   7      551.29      501.31      7.99 o 
   5   8   7        9.18        9.28      3.30 o 
   6   8   7     1039.39     1120.34     16.77 o 
   7   8   7     1078.09     1006.46     11.03 o 
   8   8   7       20.81       18.16      2.77 o 
   9   8   7      290.92      290.76      5.05 o 
  10   8   7      292.78      309.09      7.27 o 
  11   8   7        4.32        0.78      1.88 o 
  12   8   7        2.09        7.61      2.38 o 
  13   8   7        4.64        5.34      4.43 o 
  14   8   7       24.63       14.03      3.62 o 
  15   8   7       83.91       68.58     21.19 o 
  -4   9   7        0.10        3.65     16.13 o 
  -3   9   7        7.16       -5.38     15.36 o 
  -2   9   7       53.57       57.48     12.16 o 
  -1   9   7        4.98        2.24      7.04 o 
   0   9   7       47.45       44.97      4.26 o 
   1   9   7       44.69       58.98      4.69 o 
   2   9   7       65.80       64.90      3.79 o 
   3   9   7      412.58      382.11      8.36 o 
   4   9   7      263.62      238.51      6.85 o 
   5   9   7      533.98      563.19      7.68 o 
   6   9   7      781.08      876.41      9.57 o 
   7   9   7      623.78      650.62      8.35 o 
   8   9   7       35.26       29.35      3.37 o 
   9   9   7       45.17       54.00      2.95 o 
  10   9   7       24.28       18.22      3.15 o 
  11   9   7      345.09      362.56      8.98 o 
  12   9   7      711.30      710.07     17.46 o 
  13   9   7      514.10      460.41     32.77 o 
  14   9   7       70.99       69.13     16.77 o 
  15   9   7       66.22       40.13     10.11 o 
  -3  10   7      156.71      142.68     28.42 o 
  -2  10   7       60.57       72.33     13.25 o 
  -1  10   7       13.64       22.47      9.67 o 
   0  10   7      383.78      415.05     18.12 o 
   1  10   7      161.76      175.07     18.40 o 
   2  10   7      542.68      496.68      9.39 o 
   3  10   7      475.57      529.69      8.89 o 
   4  10   7      147.27      157.08      7.49 o 
   5  10   7      401.29      433.47      7.61 o 
   6  10   7      504.24      551.36      8.13 o 
   7  10   7      253.05      248.72      5.38 o 
   8  10   7        1.82        1.00      1.55 o 
   9  10   7       35.77       31.29      2.07 o 
  10  10   7       75.32       81.12      2.92 o 
  11  10   7      117.73      114.41      8.69 o 
  12  10   7        1.21        0.39      1.07 o 
  13  10   7       21.46       36.55      9.54 o 
  14  10   7       88.80       84.43     11.91 o 
  15  10   7       35.57       33.99     16.51 o 
  -2  11   7        0.79       -1.79      8.51 o 
  -1  11   7       36.40       63.50     12.48 o 
   0  11   7       92.31      126.23     21.38 o 
   1  11   7       22.11       24.39      8.32 o 
   2  11   7       21.20       20.90      3.55 o 
   3  11   7       12.48        6.57      2.99 o 
   4  11   7        5.66        5.57      2.96 o 
   5  11   7       84.66       83.64      8.15 o 
   6  11   7       41.81       60.32      3.88 o 
   7  11   7      491.58      497.21      6.63 o 
   8  11   7      375.67      337.28      7.04 o 
   9  11   7       24.26       24.67      2.83 o 
  10  11   7        5.58        2.51      1.37 o 
  11  11   7       12.44       17.26      9.41 o 
  12  11   7       14.90       12.10      8.00 o 
  13  11   7      711.64      693.75     23.62 o 
  14  11   7        1.62        3.39     12.42 o 
   0  12   7      354.16      399.24     31.30 o 
   1  12   7      218.99      284.79     15.62 o 
   2  12   7      246.19      272.75     21.25 o 
   3  12   7      270.25      321.02     13.06 o 
   4  12   7        1.75       -0.56      2.52 o 
   5  12   7       45.56       60.90     11.97 o 
   6  12   7      690.88      726.47     20.96 o 
   7  12   7      428.00      404.91      8.34 o 
   8  12   7       69.80       73.36      3.89 o 
   9  12   7        3.90        1.14      1.14 o 
  10  12   7       61.04       83.66      9.58 o 
  11  12   7      569.31      589.35     18.59 o 
  12  12   7      494.92      376.93    188.51 o 
  13  12   7       27.31       31.56     10.75 o 
  14  12   7        0.68        1.54      7.36 o 
   1  13   7        4.30        4.99      7.49 o 
   3  13   7        3.15        1.60      5.25 o 
   4  13   7       19.90       21.25      6.15 o 
   5  13   7        9.33       10.68      4.03 o 
   6  13   7        0.02       -1.28      3.50 o 
   7  13   7        5.60        4.63      3.69 o 
   8  13   7       60.85       56.55      6.34 o 
   9  13   7        5.58       13.45      5.47 o 
  10  13   7       39.03       39.10      7.05 o 
  11  13   7      116.90      118.53      9.58 o 
  12  13   7       70.79       61.58      8.72 o 
  13  13   7      147.92       78.30     61.29 o 
   3  14   7       32.34       35.01      8.19 o 
   4  14   7        9.23        9.67      5.70 o 
   5  14   7       93.37      106.96      7.94 o 
   6  14   7      124.79      133.78     11.33 o 
   8  14   7      336.86      418.38     12.39 o 
   9  14   7        8.76        8.95      5.49 o 
  10  14   7        9.93       13.06      6.15 o 
  11  14   7       76.04       91.66      9.45 o 
   8  15   7       82.07       21.38      9.22 o 
  -4 -13   8      170.30      168.48     14.91 o 
  -2 -13   8      137.31      115.71      4.84 o 
  -1 -13   8        3.84        7.04      3.11 o 
   0 -13   8      154.79      150.81      9.79 o 
  -6 -12   8       16.83       21.83     15.49 o 
  -5 -12   8      112.86      123.35     13.44 o 
  -4 -12   8        1.34        0.38      3.52 o 
  -3 -12   8        7.27        7.95      2.85 o 
  -2 -12   8       49.37       43.22      4.61 o 
  -1 -12   8       58.22       48.02      4.11 o 
   0 -12   8       32.87       35.20      6.50 o 
   1 -12   8        0.51       -3.40      3.40 o 
   2 -12   8       36.47       26.37      7.68 o 
   3 -12   8       47.54       41.16     14.15 o 
  -7 -11   8       48.42       52.49     11.01 o 
  -6 -11   8       80.69      109.20     12.35 o 
  -5 -11   8       32.32       15.60     10.11 o 
  -4 -11   8      503.08      495.27      8.64 o 
  -3 -11   8      453.45      402.02      8.31 o 
  -2 -11   8      259.37      266.89     11.04 o 
  -1 -11   8        2.47        0.55      3.67 o 
   0 -11   8       44.04       39.91      4.26 o 
   1 -11   8      971.95      958.42     14.54 o 
   2 -11   8      631.47      640.21     16.07 o 
   3 -11   8      115.42      110.92      6.73 o 
   4 -11   8       32.79       31.17      8.51 o 
   5 -11   8       53.58       50.12      9.92 o 
  -8 -10   8      219.20      238.38     15.04 o 
  -7 -10   8       35.66       37.25     15.30 o 
  -6 -10   8       11.91       10.93      3.33 o 
  -5 -10   8      772.56      831.88     10.17 o 
  -4 -10   8      171.56      159.31      4.52 o 
  -3 -10   8       21.24       27.21      3.92 o 
  -2 -10   8       36.00       42.98     10.53 o 
  -1 -10   8        4.64        0.62      4.74 o 
   0 -10   8      493.98      469.71      8.88 o 
   1 -10   8       63.70       53.20      5.94 o 
   2 -10   8        1.01        4.81      4.86 o 
   3 -10   8       57.27       69.80      5.76 o 
   4 -10   8        9.01        6.27      6.75 o 
   5 -10   8        4.17        7.31      4.76 o 
   6 -10   8        0.17       -8.51      8.51 o 
  -9  -9   8        1.38        6.47      6.85 o 
  -8  -9   8      271.89      256.78      8.84 o 
  -7  -9   8      128.46      147.07      5.88 o 
  -6  -9   8       65.06       77.07      4.93 o 
  -5  -9   8       56.59       73.73      6.02 o 
  -4  -9   8      165.67      151.67     11.36 o 
  -3  -9   8      622.28      596.07     10.01 o 
  -2  -9   8     1116.73     1153.99     13.96 o 
  -1  -9   8       67.79       62.36      4.22 o 
   0  -9   8     1754.34     1811.51     26.36 o 
   1  -9   8      169.92      160.19      7.52 o 
   2  -9   8     1434.99     1413.83     36.68 o 
   3  -9   8      575.10      550.07     20.71 o 
   4  -9   8        8.12        5.17      7.59 o 
   5  -9   8      232.35      222.59     10.69 o 
   6  -9   8      240.66      256.00     11.99 o 
   7  -9   8      128.86      111.89     12.80 o 
  -9  -8   8      563.58      574.87     10.71 o 
  -8  -8   8      239.83      265.02      5.73 o 
  -7  -8   8      141.47      139.16      6.62 o 
  -6  -8   8        0.99        4.64      3.10 o 
  -5  -8   8      634.55      652.68     10.65 o 
  -4  -8   8      337.22      352.86     12.71 o 
  -3  -8   8      334.82      374.06      7.09 o 
  -2  -8   8        8.87       17.60      4.23 o 
  -1  -8   8       71.55       72.90      7.07 o 
   0  -8   8     1348.67     1371.70     24.29 o 
   1  -8   8     1437.55     1446.38     31.59 o 
   2  -8   8      419.30      435.86     13.92 o 
   3  -8   8       39.26       46.61      5.70 o 
   4  -8   8       15.74       13.42      4.21 o 
   5  -8   8       59.76       63.77      7.46 o 
   6  -8   8       68.14       63.87      7.69 o 
   7  -8   8        1.39       -4.90      4.90 o 
   8  -8   8       19.42       22.28      9.54 o 
  -9  -7   8       38.79       35.38      5.92 o 
  -8  -7   8        9.23       12.10      3.38 o 
  -7  -7   8      101.07      113.57      4.44 o 
  -6  -7   8      343.89      324.97      8.44 o 
  -5  -7   8        3.74        5.83      4.61 o 
  -4  -7   8       70.05       58.04      6.60 o 
  -3  -7   8      796.14      840.52     15.25 o 
  -2  -7   8     1040.57     1071.67     13.30 o 
  -1  -7   8       26.86       28.44      3.69 o 
   0  -7   8      839.35      853.67     32.33 o 
   1  -7   8      753.46      750.96     22.63 o 
   2  -7   8      694.30      686.29     15.17 o 
   3  -7   8     1066.79     1078.81     18.98 o 
   4  -7   8      107.02      115.79      6.22 o 
   5  -7   8       75.77       65.77      5.74 o 
   6  -7   8      240.06      253.65     14.95 o 
   7  -7   8      246.52      265.77     19.27 o 
   8  -7   8      905.12      945.33     43.69 o 
   9  -7   8        0.09        6.47      8.26 o 
  -9  -6   8      510.87      509.56     10.60 o 
  -8  -6   8      194.21      207.90      6.38 o 
  -7  -6   8       21.13       14.72      3.06 o 
  -6  -6   8       13.70       12.80      4.18 o 
  -5  -6   8     1409.55     1325.04     18.53 o 
  -4  -6   8      173.05      199.50      6.05 o 
  -3  -6   8       46.51       64.13      4.43 o 
  -2  -6   8      377.06      357.85      9.51 o 
  -1  -6   8       12.56       15.48      3.57 o 
   0  -6   8      125.47      137.55      7.05 o 
   1  -6   8      640.60      577.55     17.41 o 
   2  -6   8      650.71      646.49     17.70 o 
   3  -6   8       49.68       32.49      6.47 o 
   4  -6   8       95.17       93.86     13.38 o 
   5  -6   8       68.11       64.80      6.39 o 
   6  -6   8      181.57      182.82      7.83 o 
   7  -6   8        7.76        6.43      5.65 o 
   8  -6   8      191.26      204.38     11.43 o 
   9  -6   8       94.09      104.09     10.59 o 
  10  -6   8       18.16       18.12     15.87 o 
  -9  -5   8        0.28        1.93      5.41 o 
  -8  -5   8        0.41       -3.10      3.10 o 
  -7  -5   8        2.57        6.53      3.12 o 
  -6  -5   8      545.35      477.74     11.27 o 
  -5  -5   8       26.75        7.08      5.64 o 
  -4  -5   8       71.54       85.40      5.20 o 
  -3  -5   8      181.74      188.17      9.57 o 
  -2  -5   8     1038.86     1027.57     17.92 o 
  -1  -5   8      242.37      241.08      7.91 o 
   0  -5   8      679.37      645.16     11.49 o 
   1  -5   8      982.46      953.71     15.20 o 
   2  -5   8      534.99      537.40     24.23 o 
   3  -5   8      506.92      521.34     11.03 o 
   4  -5   8       24.70       25.82      4.91 o 
   5  -5   8       56.88       44.64      5.09 o 
   6  -5   8      549.14      550.80     11.41 o 
   7  -5   8      526.54      584.88     14.29 o 
   8  -5   8      327.56      328.35     10.40 o 
   9  -5   8       14.65       15.95      6.81 o 
  10  -5   8        8.91        5.78      5.45 o 
  11  -5   8      210.03      224.81      9.58 o 
  -9  -4   8      223.61      211.56      9.23 o 
  -8  -4   8      268.94      249.23      6.94 o 
  -7  -4   8      125.56      131.67      5.05 o 
  -6  -4   8        4.05        3.93      5.91 o 
  -5  -4   8      530.82      574.69     21.12 o 
  -4  -4   8      521.84      549.87     12.11 o 
  -3  -4   8     1765.91     1706.78     26.47 o 
  -2  -4   8     1141.65     1194.81     21.70 o 
  -1  -4   8       87.87      101.89      5.73 o 
   0  -4   8       95.86      107.66     12.58 o 
   1  -4   8      538.97      523.47      9.68 o 
   2  -4   8      485.00      426.54     12.35 o 
   3  -4   8      185.89      168.95      7.94 o 
   4  -4   8        9.59       13.33      3.78 o 
   5  -4   8        4.44        0.87      3.01 o 
   6  -4   8      890.42      836.49     26.95 o 
   7  -4   8      246.93      244.03      8.37 o 
   8  -4   8       18.02       11.07      4.63 o 
   9  -4   8        5.03        9.23      4.82 o 
  10  -4   8        1.51        3.98      4.72 o 
  11  -4   8        1.97        1.94      6.04 o 
  12  -4   8        0.36        1.40      3.85 o 
  -9  -3   8      103.04       77.31     41.06 o 
  -8  -3   8        9.69        7.46      4.16 o 
  -7  -3   8        4.82        5.21      2.70 o 
  -6  -3   8      108.62      123.82      7.02 o 
  -5  -3   8        3.78        0.85      4.24 o 
  -4  -3   8      164.88      184.03     13.60 o 
  -3  -3   8        3.58        3.70      6.27 o 
  -2  -3   8      232.78      224.16     10.31 o 
  -1  -3   8      801.51      772.33     15.04 o 
   0  -3   8       83.32       82.49      6.66 o 
   1  -3   8        9.35       25.70      5.56 o 
   2  -3   8      148.86      163.60      6.49 o 
   3  -3   8     2461.10     2400.59     34.21 o 
   4  -3   8      155.40      161.82     10.15 o 
   5  -3   8      109.64      111.71      6.72 o 
   6  -3   8       53.04       55.29      5.17 o 
   7  -3   8      443.93      500.34     10.78 o 
   8  -3   8      421.26      437.06     12.35 o 
   9  -3   8      184.62      186.30      8.27 o 
  10  -3   8      143.59      152.89     15.94 o 
  11  -3   8      579.30      611.42     17.18 o 
  12  -3   8      114.97      122.94      6.94 o 
  -9  -2   8      200.90      160.17     84.49 o 
  -8  -2   8      442.45      417.30     11.97 o 
  -7  -2   8      517.84      519.36     12.12 o 
  -6  -2   8      215.07      206.64     18.47 o 
  -5  -2   8      599.32      618.20     12.61 o 
  -4  -2   8      880.31      878.24     17.22 o 
  -3  -2   8     1202.46     1204.30     17.51 o 
  -2  -2   8     1175.56     1172.27     16.57 o 
  -1  -2   8      101.18       81.45      7.42 o 
   0  -2   8      623.05      592.77     13.05 o 
   1  -2   8     4524.80     4780.60     49.46 o 
   2  -2   8     5674.68     5607.71    113.62 o 
   3  -2   8      629.13      639.14     10.95 o 
   4  -2   8     1241.13     1213.15     26.21 o 
   5  -2   8      515.65      474.91      9.36 o 
   6  -2   8      766.96      763.50     12.38 o 
   7  -2   8      593.17      584.61     12.76 o 
   8  -2   8      391.61      359.25     11.49 o 
   9  -2   8      404.81      434.60     35.72 o 
  10  -2   8       28.42       23.60      4.39 o 
  11  -2   8      271.08      306.74      8.46 o 
  12  -2   8        0.38        0.58      3.84 o 
  13  -2   8       16.41       18.66      6.29 o 
  -9  -1   8       66.61       -0.38      6.72 o 
  -8  -1   8      127.76      143.41      7.75 o 
  -7  -1   8        8.70       11.05      2.77 o 
  -6  -1   8       60.73       62.68      8.39 o 
  -5  -1   8      730.55      705.60     14.37 o 
  -4  -1   8      169.96      187.29     26.21 o 
  -3  -1   8      281.27      325.51     10.11 o 
  -2  -1   8     1081.50     1096.45     16.56 o 
  -1  -1   8      301.53      302.07      9.17 o 
   0  -1   8      639.66      600.74     18.12 o 
   1  -1   8      461.83      451.20      9.88 o 
   2  -1   8       21.49       46.44      5.13 o 
   3  -1   8      565.02      531.27     21.80 o 
   4  -1   8      305.65      327.07     13.54 o 
   5  -1   8      244.92      208.54     10.40 o 
   6  -1   8      353.09      329.22      9.60 o 
   7  -1   8      509.16      551.84     12.39 o 
   8  -1   8        4.33        5.22      4.93 o 
   9  -1   8     4830.79     4768.58    189.79 o 
  10  -1   8      124.12      132.94      5.98 o 
  11  -1   8      414.07      419.73      8.49 o 
  12  -1   8      154.68      199.32      7.27 o 
  13  -1   8      202.42      206.48     13.76 o 
  -9   0   8       17.96        1.60     13.31 o 
  -8   0   8      142.40        2.62     12.99 o 
  -7   0   8      147.10      138.48     26.80 o 
  -6   0   8       16.80       17.64      7.35 o 
  -5   0   8      736.82      754.51     18.56 o 
  -4   0   8     1241.60     1192.17     19.44 o 
  -3   0   8      432.00      423.07     11.81 o 
  -2   0   8      917.75      859.47     21.25 o 
  -1   0   8      247.07      224.17      8.71 o 
   0   0   8     2403.59     2556.53     32.87 o 
   1   0   8     1529.84     1382.37     21.28 o 
   2   0   8     2157.23     2014.15     23.34 o 
   3   0   8     1087.81     1154.61     25.44 o 
   4   0   8        1.32       -1.71      3.03 o 
   5   0   8      533.01      494.51      9.39 o 
   6   0   8     2819.04     2742.95     47.98 o 
   7   0   8      320.11      305.03      7.83 o 
   8   0   8       56.80       58.31      5.06 o 
   9   0   8     1979.36     2067.43     29.83 o 
  10   0   8      855.42      797.63     17.95 o 
  11   0   8      556.86      612.64     12.19 o 
  12   0   8       40.31       37.04      6.88 o 
  13   0   8       56.46       41.02      5.40 o 
  14   0   8        3.30        6.52      4.07 o 
  -8   1   8      351.62      351.16     20.74 o 
  -7   1   8       20.63       36.10     10.88 o 
  -6   1   8        1.00        2.23      2.64 o 
  -5   1   8      764.67      802.43     16.99 o 
  -4   1   8        9.70        8.65      5.44 o 
  -3   1   8      478.67      520.59     15.53 o 
  -2   1   8     1310.66     1303.11     22.85 o 
  -1   1   8       10.49       15.30      5.34 o 
   0   1   8     1179.78     1099.33     23.01 o 
   1   1   8       93.63      110.13      7.03 o 
   2   1   8      147.64      184.16      8.91 o 
   3   1   8     1096.04     1204.00     16.12 o 
   4   1   8      292.86      265.31     13.76 o 
   5   1   8      626.33      555.01     12.07 o 
   6   1   8      328.88      286.67      9.28 o 
   7   1   8      119.48      127.09      5.78 o 
   8   1   8       32.53       33.64      4.31 o 
   9   1   8        8.82       14.59      3.62 o 
  10   1   8        4.14       10.39      3.32 o 
  11   1   8      161.02      173.75      6.65 o 
  12   1   8      226.52      241.90      9.07 o 
  13   1   8      389.64      402.94     10.21 o 
  14   1   8      215.33      224.37     13.44 o 
  -8   2   8       26.77       26.24     12.29 o 
  -7   2   8        1.18       -4.54      8.71 o 
  -6   2   8      120.57      107.44     21.83 o 
  -5   2   8       89.91       87.26     10.56 o 
  -4   2   8      381.64      378.81     19.92 o 
  -3   2   8      718.47      702.75     18.22 o 
  -2   2   8      676.75      675.13     27.01 o 
  -1   2   8      908.39      792.82     15.07 o 
   0   2   8      536.98      543.36     16.61 o 
   1   2   8      247.32      189.08     12.19 o 
   2   2   8      502.29      544.55     11.22 o 
   3   2   8     2011.17     1943.62     22.83 o 
   4   2   8       87.51      142.13      6.38 o 
   5   2   8        8.85       22.31      5.20 o 
   6   2   8      313.02      272.94      7.36 o 
   7   2   8     2152.69     2173.99     39.11 o 
   8   2   8      975.58      954.90     12.38 o 
   9   2   8       96.93      105.53      5.64 o 
  10   2   8       18.43       17.54      3.50 o 
  11   2   8      141.38      154.23      7.37 o 
  12   2   8      203.90      206.79      7.65 o 
  13   2   8      132.00      161.06      7.48 o 
  14   2   8       37.49       27.84      5.17 o 
  -7   3   8       48.32       45.45     13.38 o 
  -6   3   8      131.18      178.21     16.26 o 
  -5   3   8      163.81      172.79     10.62 o 
  -4   3   8      225.08      253.26     11.45 o 
  -3   3   8      104.58      136.54     10.90 o 
  -2   3   8      204.65      209.20     10.05 o 
  -1   3   8       61.16       71.53      8.71 o 
   0   3   8      172.45      145.11      9.82 o 
   1   3   8       30.50       54.40     10.38 o 
   2   3   8      510.48      550.55     11.50 o 
   3   3   8      874.71      990.81     17.38 o 
   4   3   8      327.05      441.92     14.15 o 
   5   3   8      312.87      314.42     12.39 o 
   6   3   8        3.22       -0.09      2.02 o 
   7   3   8        0.86       -0.61      2.15 o 
   8   3   8      165.96      170.67      5.99 o 
   9   3   8      510.15      513.86      8.91 o 
  10   3   8       41.14       52.46      5.38 o 
  11   3   8       64.12       71.40      7.36 o 
  12   3   8       80.03       65.56      4.26 o 
  13   3   8       74.81       81.93      6.30 o 
  14   3   8      132.75      149.86     15.04 o 
  15   3   8        0.44       -4.71      6.66 o 
  -7   4   8      107.14      148.06     30.79 o 
  -6   4   8       13.88        9.03     17.03 o 
  -5   4   8        6.83        8.51     15.43 o 
  -4   4   8       85.71       62.80      3.38 o 
  -3   4   8      271.21      260.00     11.68 o 
  -2   4   8      451.37      432.23     15.07 o 
  -1   4   8      595.30      584.50     14.29 o 
   0   4   8        5.20        0.88      3.93 o 
   1   4   8      675.13      661.28     15.95 o 
   2   4   8     1409.28     1421.38     19.58 o 
   3   4   8     1140.63     1053.44     15.68 o 
   4   4   8      364.69      355.64      8.34 o 
   5   4   8      312.53      310.42      6.27 o 
   6   4   8     2339.79     2306.39     32.01 o 
   7   4   8     1754.83     1731.58     38.53 o 
   8   4   8     1604.90     1542.56     14.76 o 
   9   4   8      279.88      292.82      6.75 o 
  10   4   8        6.46        4.17      3.38 o 
  11   4   8      111.95      114.06      7.57 o 
  12   4   8      495.07      516.89      8.23 o 
  13   4   8      114.94      120.20      7.24 o 
  14   4   8       83.99       85.31      6.38 o 
  15   4   8        1.09        0.38      4.01 o 
  -6   5   8       18.84       11.91     11.59 o 
  -5   5   8       62.03       68.56     14.02 o 
  -4   5   8      411.73      310.56    205.00 o 
  -3   5   8      551.58      563.21     15.76 o 
  -2   5   8       68.54       53.08      3.64 o 
  -1   5   8      297.74      274.99     12.73 o 
   0   5   8      178.90      161.88      6.05 o 
   1   5   8      111.32       99.98      4.07 o 
   2   5   8      214.82      214.60      7.87 o 
   3   5   8       27.80       30.54      3.36 o 
   4   5   8        1.80        2.69      2.42 o 
   5   5   8      274.93      270.57      9.46 o 
   6   5   8      226.19      230.37      6.19 o 
   7   5   8      185.33      189.32      4.99 o 
   8   5   8      180.15      205.79      7.77 o 
   9   5   8      105.56      115.87      4.58 o 
  10   5   8      458.57      476.76     10.29 o 
  11   5   8       15.57       18.40      3.32 o 
  12   5   8      395.23      366.54      7.86 o 
  13   5   8        2.41        4.10      3.28 o 
  14   5   8      101.22       97.39      4.80 o 
  15   5   8      139.84      154.49     13.15 o 
  -6   6   8        1.45       18.31     12.99 o 
  -5   6   8        9.80        6.40     10.31 o 
  -4   6   8        0.11      -10.11     10.11 o 
  -3   6   8        6.64        4.24      7.13 o 
  -2   6   8        8.06        6.00      2.66 o 
  -1   6   8       59.69       20.18      2.21 o 
   0   6   8       68.58       60.84      3.20 o 
   1   6   8     1746.98     1722.14     27.52 o 
   2   6   8     2072.36     1904.49     20.91 o 
   3   6   8      811.35      853.60     19.97 o 
   4   6   8       92.08      112.81      4.81 o 
   5   6   8       13.59       20.59      4.15 o 
   6   6   8      679.04      618.31      8.18 o 
   7   6   8      993.33      957.93     11.53 o 
   8   6   8     1082.33     1070.52     11.97 o 
   9   6   8        0.56        2.92      2.18 o 
  10   6   8     1126.50     1165.30     12.09 o 
  11   6   8      818.09      806.28     14.97 o 
  12   6   8      578.82      595.59      8.95 o 
  13   6   8      130.86      127.47     10.70 o 
  14   6   8       74.07       71.61      4.42 o 
  15   6   8        2.74       10.58      4.22 o 
  -5   7   8      116.98      150.36     19.01 o 
  -4   7   8      183.80      185.57     18.63 o 
  -3   7   8      163.55      210.98     28.55 o 
  -2   7   8        9.91       12.86      5.03 o 
  -1   7   8      460.19      343.41     10.95 o 
   0   7   8      182.15      201.94     16.78 o 
   1   7   8      437.58      365.46      7.61 o 
   2   7   8      784.80      821.43     10.19 o 
   3   7   8      255.01      301.98      6.10 o 
   4   7   8      334.20      376.75      8.89 o 
   5   7   8      173.12      179.40      5.35 o 
   6   7   8       86.68       68.50      5.00 o 
   7   7   8      176.84      176.51      5.56 o 
   8   7   8        2.99        4.87      2.82 o 
   9   7   8      292.98      297.89      6.39 o 
  10   7   8       42.39       47.32      4.44 o 
  11   7   8      170.48      164.16      5.16 o 
  12   7   8      106.55      105.89      3.93 o 
  13   7   8       66.01       60.18      7.16 o 
  14   7   8       10.66        8.19      2.94 o 
  15   7   8       22.42       17.67      4.77 o 
  -4   8   8       40.96       55.50     15.23 o 
  -3   8   8       70.78       76.43     14.53 o 
  -2   8   8       99.11      117.72     23.62 o 
  -1   8   8      122.24       98.98      6.62 o 
   0   8   8      258.52      228.81      7.50 o 
   1   8   8       36.95       31.15      3.99 o 
   2   8   8      174.42      146.51      4.95 o 
   3   8   8      155.52      191.37      8.64 o 
   4   8   8        2.31        4.21      2.51 o 
   5   8   8      393.18      412.51     10.24 o 
   6   8   8      412.24      419.66      6.93 o 
   7   8   8      174.81      212.58      5.85 o 
   8   8   8     1114.08     1175.09     12.47 o 
   9   8   8        2.21        1.68      4.82 o 
  10   8   8       45.17       40.88      3.72 o 
  11   8   8       46.55       53.47      3.34 o 
  12   8   8      616.50      610.79     10.56 o 
  13   8   8      518.49      511.44     23.75 o 
  14   8   8       56.73       61.61      6.95 o 
  15   8   8       99.95       70.64      7.26 o 
  -3   9   8       86.92      111.96     16.77 o 
  -2   9   8       34.19       56.71     21.51 o 
  -1   9   8        1.15       14.40      9.28 o 
   0   9   8      136.16      136.80     15.27 o 
   1   9   8      101.31       82.69      4.97 o 
   2   9   8      352.81      370.69     12.28 o 
   3   9   8      714.33      792.19     14.47 o 
   4   9   8        9.96       14.53      4.05 o 
   5   9   8      148.26      142.25      5.96 o 
   6   9   8      559.75      541.80      7.82 o 
   7   9   8     4039.78     4217.33     47.47 o 
   8   9   8       32.97       43.44      3.54 o 
   9   9   8       73.37       80.83      6.48 o 
  10   9   8       52.41       53.17      7.14 o 
  11   9   8       90.73       89.51      4.52 o 
  12   9   8        0.38        0.19      1.63 o 
  13   9   8       18.10       22.05      3.73 o 
  14   9   8        3.10        7.88      3.12 o 
  15   9   8       10.49        8.58     13.06 o 
  -2  10   8        2.52        0.19     12.67 o 
  -1  10   8       20.14       25.67     10.75 o 
   0  10   8       12.28       21.12      9.35 o 
   1  10   8        6.17        7.60      2.69 o 
   2  10   8      165.23      146.08      5.22 o 
   3  10   8      456.56      497.27     13.96 o 
   4  10   8        8.40       10.02      2.93 o 
   5  10   8        1.50        2.02      2.76 o 
   6  10   8      371.71      383.54      6.81 o 
   7  10   8      596.18      583.13     10.05 o 
   8  10   8      871.89      979.42     12.55 o 
   9  10   8       12.36       13.82      2.55 o 
  10  10   8       10.61        5.01      2.07 o 
  11  10   8       73.13       65.89      4.22 o 
  12  10   8      333.73      294.50     12.65 o 
  13  10   8      223.46      237.10     15.43 o 
  14  10   8      368.81      355.97     28.61 o 
  -1  11   8       29.27       47.43     12.61 o 
   0  11   8       19.73       12.10      9.09 o 
   1  11   8       75.27       -0.70     10.69 o 
   2  11   8      301.02      319.67     31.49 o 
   3  11   8       68.39       71.91      6.39 o 
   4  11   8        0.02        3.17      2.52 o 
   5  11   8       62.00       59.11      5.21 o 
   6  11   8       20.15       18.40      3.45 o 
   7  11   8      326.81      366.12      8.47 o 
   8  11   8      124.45      158.76      4.88 o 
   9  11   8        8.74       16.16      3.28 o 
  10  11   8        7.03        8.11      2.43 o 
  11  11   8      128.88      101.86      7.47 o 
  12  11   8       29.09       22.98     14.85 o 
  13  11   8      286.70      279.47     17.22 o 
  14  11   8       20.47       28.10     10.31 o 
   1  12   8        6.20       -2.62     12.61 o 
   2  12   8      113.04      135.77     12.48 o 
   3  12   8       56.62       38.28      5.41 o 
   4  12   8       14.65       10.71      4.07 o 
   5  12   8        3.70        3.14      3.82 o 
   6  12   8        4.71        4.32      2.57 o 
   7  12   8      116.09      100.74      5.59 o 
   8  12   8      217.97      234.58      7.31 o 
   9  12   8        2.38        0.45      1.51 o 
  10  12   8        0.67        3.86      3.24 o 
  11  12   8       51.26       65.93     10.63 o 
  12  12   8       80.90       64.84     11.59 o 
  13  12   8      229.51      203.23     16.19 o 
   2  13   8       99.52        7.87      8.13 o 
   3  13   8      156.75      178.46     12.55 o 
   4  13   8        4.13       -7.49      9.79 o 
   5  13   8      148.33      166.90     11.81 o 
   6  13   8      285.92      288.97      7.89 o 
   7  13   8      178.14      185.07      8.11 o 
   8  13   8       64.60       30.21     20.52 o 
   9  13   8       17.04       11.97     11.84 o 
  10  13   8      123.02      115.16     19.01 o 
  11  13   8      176.06      192.42     22.85 o 
  12  13   8       54.91       66.44     12.10 o 
   5  14   8        8.49        5.95      8.90 o 
   6  14   8       30.71       16.13     12.48 o 
   7  14   8        0.76        2.21      3.89 o 
   8  14   8       45.30        0.19      8.13 o 
   9  14   8        0.89       -0.06      8.39 o 
  10  14   8       18.83       20.04      8.77 o 
  11  14   8       35.75       38.34     10.82 o 
  -3 -12   9      346.75      319.69      7.92 o 
  -2 -12   9      450.22      415.45      9.96 o 
  -1 -12   9        1.65        2.72      3.62 o 
   0 -12   9      129.00      146.69      6.33 o 
   1 -12   9      156.60      158.07      9.70 o 
  -6 -11   9       34.66       39.62     10.75 o 
  -5 -11   9      115.48      122.65      8.58 o 
  -4 -11   9      189.84      191.31      9.89 o 
  -3 -11   9      101.26      106.32     15.46 o 
  -2 -11   9        0.51        4.86      2.86 o 
  -1 -11   9      103.57      109.38     13.67 o 
   0 -11   9       39.23       30.35      5.37 o 
   1 -11   9       71.83       57.02      5.27 o 
   2 -11   9       13.18        7.89      4.09 o 
   3 -11   9        1.84        2.05      5.02 o 
   4 -11   9        8.72        8.22      5.75 o 
  -7 -10   9      116.16      103.06     12.35 o 
  -6 -10   9        9.84        5.09      5.66 o 
  -5 -10   9       97.69      104.08     13.95 o 
  -4 -10   9      422.84      414.94      9.07 o 
  -3 -10   9      149.54      167.95      5.46 o 
  -2 -10   9      131.86      129.90      5.18 o 
  -1 -10   9      133.11      146.94      7.22 o 
   0 -10   9      221.26      216.94      7.90 o 
   1 -10   9      673.90      694.74     19.94 o 
   2 -10   9       93.55       98.18      6.15 o 
   3 -10   9     1100.77     1070.20     38.57 o 
   4 -10   9       10.85        9.27      5.48 o 
   5 -10   9       72.61       89.57      7.57 o 
  -7  -9   9       87.45       73.18      9.27 o 
  -6  -9   9       22.76       24.99      3.97 o 
  -5  -9   9      318.73      302.33      6.56 o 
  -4  -9   9      817.86      843.65     13.46 o 
  -3  -9   9      124.39      133.53      6.52 o 
  -2  -9   9       12.31       10.63      5.24 o 
  -1  -9   9       80.73       77.72      4.90 o 
   0  -9   9      210.55      210.75      7.67 o 
   1  -9   9      121.45      114.07      6.97 o 
   2  -9   9      534.73      519.64     25.92 o 
   3  -9   9       78.54       70.90      9.61 o 
   4  -9   9       31.75       36.72      5.54 o 
   5  -9   9        1.32        6.65      4.52 o 
   6  -9   9       17.79       17.22      9.29 o 
   7  -9   9        1.14       -5.76      5.76 o 
  -8  -8   9       59.14       69.14      6.93 o 
  -7  -8   9       39.31       35.93      5.10 o 
  -6  -8   9       55.83       54.51      5.15 o 
  -5  -8   9        2.40        7.11      2.99 o 
  -4  -8   9      246.24      255.37      7.71 o 
  -3  -8   9      130.07      152.05      5.61 o 
  -2  -8   9       98.61       81.64      4.92 o 
  -1  -8   9       49.27       92.88     26.05 o 
   0  -8   9      233.80      245.32     11.75 o 
   1  -8   9      117.39      123.24      7.73 o 
   2  -8   9      650.11      685.33     20.96 o 
   3  -8   9     1175.46     1140.82     36.58 o 
   4  -8   9       33.51       40.82      5.44 o 
   5  -8   9       56.63       69.87      7.87 o 
   6  -8   9      267.14      234.78     11.26 o 
   7  -8   9      121.14      139.91     10.93 o 
   8  -8   9        1.01       -0.28      4.40 o 
  -8  -7   9      379.22      360.10      9.50 o 
  -7  -7   9       82.76       81.63      7.00 o 
  -6  -7   9       11.45       14.90      3.65 o 
  -5  -7   9      309.41      324.75     11.65 o 
  -4  -7   9      780.93      851.41     14.34 o 
  -3  -7   9     1533.12     1562.10     26.12 o 
  -2  -7   9       47.86       44.78      7.11 o 
  -1  -7   9      291.38      308.47      9.58 o 
   0  -7   9      125.31      152.94      9.64 o 
   1  -7   9      303.23      304.22     12.39 o 
   2  -7   9      343.79      323.83     20.74 o 
   3  -7   9       51.13       41.78      8.96 o 
   4  -7   9       80.52       89.09     18.60 o 
   5  -7   9       22.94       26.95      5.15 o 
   6  -7   9       11.34        2.07      4.10 o 
   7  -7   9       13.25       11.89      5.21 o 
   8  -7   9      266.07      243.21     13.40 o 
   9  -7   9       42.04       38.25      9.25 o 
  -8  -6   9        3.62       -0.16      3.22 o 
  -7  -6   9       12.44        5.62      3.64 o 
  -6  -6   9      179.03      201.96     10.97 o 
  -5  -6   9      217.22      224.12      7.05 o 
  -4  -6   9      160.76      137.99     15.46 o 
  -3  -6   9     1661.33     1589.53     19.39 o 
  -2  -6   9      424.67      448.79      9.00 o 
  -1  -6   9      916.08      927.95     17.38 o 
   0  -6   9       14.33       14.64      3.87 o 
   1  -6   9      414.28      396.34     15.30 o 
   2  -6   9      435.26      474.84      9.72 o 
   3  -6   9      458.44      460.09     24.84 o 
   4  -6   9      379.80      383.19      9.63 o 
   5  -6   9        7.00       13.73      5.25 o 
   6  -6   9      887.47      825.40     26.69 o 
   7  -6   9     1025.75     1025.39     64.94 o 
   8  -6   9      755.75      758.01     46.54 o 
   9  -6   9      101.96      100.73     10.63 o 
  10  -6   9        4.97        1.80      6.46 o 
  -8  -5   9      311.61      329.17      8.34 o 
  -7  -5   9       35.62       34.41      6.15 o 
  -6  -5   9       10.15        6.39      3.85 o 
  -5  -5   9      413.08      410.81     11.09 o 
  -4  -5   9      107.91      128.86     10.79 o 
  -3  -5   9      181.81      223.67     11.45 o 
  -2  -5   9      149.90      166.05      8.19 o 
  -1  -5   9        0.65        3.63      4.35 o 
   0  -5   9       67.67       57.29      5.12 o 
   1  -5   9      135.42      127.54     10.21 o 
   2  -5   9      195.92      175.12      6.98 o 
   3  -5   9      130.74      131.52      6.54 o 
   4  -5   9        1.22        5.26      3.80 o 
   5  -5   9      165.48      161.84      7.27 o 
   6  -5   9       89.03       67.06      6.14 o 
   7  -5   9       28.26       28.70      6.58 o 
   8  -5   9        0.63        4.55      6.82 o 
   9  -5   9       86.17       97.61      8.02 o 
  10  -5   9       10.12       10.61      7.10 o 
  11  -5   9       14.61        5.12      5.03 o 
  -9  -4   9        0.69        1.41      3.90 o 
  -8  -4   9       74.32       68.76      4.88 o 
  -7  -4   9       13.21        9.84      5.54 o 
  -6  -4   9      153.28      161.00     21.96 o 
  -5  -4   9      311.63      278.10     10.33 o 
  -4  -4   9       43.95       51.83      6.57 o 
  -3  -4   9       86.75       96.30      6.18 o 
  -2  -4   9       38.99       43.32      6.26 o 
  -1  -4   9      189.53      164.53      7.29 o 
   0  -4   9      328.61      330.63     10.31 o 
   1  -4   9      454.11      448.23     12.18 o 
   2  -4   9     3421.85     3366.71     92.40 o 
   3  -4   9       82.04       68.02      5.60 o 
   4  -4   9     1025.51     1103.15     26.82 o 
   5  -4   9       61.14       55.79      5.58 o 
   6  -4   9      439.14      457.69     12.07 o 
   7  -4   9      470.31      468.21     11.36 o 
   8  -4   9      145.50      161.46      8.17 o 
   9  -4   9       72.53       79.49      7.31 o 
  10  -4   9       18.21       23.88      7.94 o 
  11  -4   9      130.85      130.41      7.33 o 
  -8  -3   9      755.10      804.40     21.45 o 
  -7  -3   9      217.57      194.04      6.48 o 
  -6  -3   9       92.43       92.34      7.08 o 
  -5  -3   9       79.84       80.90     16.90 o 
  -4  -3   9      226.42      216.45      8.28 o 
  -3  -3   9     1657.25     1706.00     22.27 o 
  -2  -3   9      353.61      320.36     17.80 o 
  -1  -3   9       32.37       35.32      5.29 o 
   0  -3   9      258.93      275.23      8.69 o 
   1  -3   9      901.19      925.97     21.60 o 
   2  -3   9     1588.09     1445.75     21.80 o 
   3  -3   9     3749.75     3698.32     72.08 o 
   4  -3   9       49.85       42.18      5.15 o 
   5  -3   9      625.11      650.23     26.24 o 
   6  -3   9      460.73      444.35     20.29 o 
   7  -3   9      333.96      282.23     11.02 o 
   8  -3   9      136.58      125.81      9.47 o 
   9  -3   9        0.80       -0.21      4.30 o 
  10  -3   9      312.65      316.94     13.02 o 
  11  -3   9      153.90      178.92      9.19 o 
  12  -3   9       59.85       62.92      6.08 o 
  -8  -2   9        0.25        1.18      3.75 o 
  -7  -2   9       47.78       45.48     14.76 o 
  -6  -2   9        1.62       -0.97      4.01 o 
  -5  -2   9       37.36       43.46      7.58 o 
  -4  -2   9      241.03      255.22      9.32 o 
  -3  -2   9       10.96        6.39      6.27 o 
  -2  -2   9       58.37       48.18      6.06 o 
  -1  -2   9        3.02       -2.78      5.09 o 
   0  -2   9      179.56      214.80      8.32 o 
   1  -2   9       41.04       43.19      6.62 o 
   2  -2   9      850.86      800.10     21.06 o 
   3  -2   9       96.52       97.12      8.04 o 
   4  -2   9       28.25       37.06      5.77 o 
   5  -2   9       32.57       23.27      5.40 o 
   6  -2   9       91.50      101.23     10.35 o 
   7  -2   9      207.70      220.48     11.30 o 
   8  -2   9      420.21      419.28     10.56 o 
   9  -2   9       70.74       77.43      7.76 o 
  10  -2   9       48.16       50.35      6.28 o 
  11  -2   9        2.46        4.84      3.63 o 
  12  -2   9      832.93      860.87     35.11 o 
  13  -2   9       65.18       60.90     10.06 o 
  -8  -1   9      329.64      386.05     19.97 o 
  -7  -1   9      118.97      111.46     12.10 o 
  -6  -1   9        6.31        0.32      4.73 o 
  -5  -1   9      636.75      641.01     14.50 o 
  -4  -1   9      993.82      998.16     20.40 o 
  -3  -1   9     2009.20     2067.11     27.22 o 
  -2  -1   9     2260.14     2185.55     27.95 o 
  -1  -1   9      562.86      543.06     19.26 o 
   0  -1   9      208.53      196.36      8.40 o 
   1  -1   9      735.81      749.57     15.90 o 
   2  -1   9     2226.14     2231.98     27.00 o 
   3  -1   9     1989.48     1925.71     31.69 o 
   4  -1   9        6.48        0.90      3.31 o 
   5  -1   9     1985.11     1827.21     25.00 o 
   6  -1   9      357.87      343.16     15.27 o 
   7  -1   9     1225.05     1153.94     30.41 o 
   8  -1   9      585.62      588.69     13.63 o 
   9  -1   9      879.23      879.79     29.45 o 
  10  -1   9      187.08      203.91      9.85 o 
  11  -1   9      985.81      957.66     20.14 o 
  12  -1   9       50.13       33.23      5.58 o 
  13  -1   9        2.31        4.16      3.56 o 
  -8   0   9       79.78        2.37     14.15 o 
  -7   0   9       94.32       89.51      5.20 o 
  -6   0   9       32.08       25.31      6.83 o 
  -5   0   9       12.66       17.55      6.13 o 
  -4   0   9      170.16      186.19     12.96 o 
  -3   0   9        2.24        1.90      4.67 o 
  -2   0   9     3854.79     3718.86     56.68 o 
  -1   0   9      299.17      355.21     12.87 o 
   0   0   9      199.62      213.12     10.87 o 
   1   0   9      302.21      346.11     12.38 o 
   2   0   9       59.52       60.64      6.42 o 
   3   0   9      327.87      337.48     16.35 o 
   4   0   9      271.60      270.72      8.49 o 
   5   0   9       13.78       12.19      4.29 o 
   6   0   9      165.55      161.28      8.98 o 
   7   0   9        4.74        2.89      3.60 o 
   8   0   9       73.72       71.07      5.73 o 
   9   0   9     1741.93     1877.52     63.50 o 
  10   0   9       71.69       85.31      7.99 o 
  11   0   9       97.20      113.67      5.64 o 
  12   0   9      415.11      390.85     40.31 o 
  13   0   9      168.04      196.80      7.12 o 
  14   0   9       72.28       85.45      8.71 o 
  -7   1   9      104.93       60.94     13.57 o 
  -6   1   9       38.76       31.35      6.22 o 
  -5   1   9        8.37        9.60      7.18 o 
  -4   1   9      152.86      157.99      9.71 o 
  -3   1   9      849.14      845.95     16.95 o 
  -2   1   9      923.82      928.41     20.28 o 
  -1   1   9       11.77        8.86      5.18 o 
   0   1   9      180.19      157.30     10.23 o 
   1   1   9      749.89      839.07     17.84 o 
   2   1   9     1959.86     1821.87     37.86 o 
   3   1   9      791.54      706.39     13.44 o 
   4   1   9      264.84      256.49     15.84 o 
   5   1   9      757.42      728.05     16.90 o 
   6   1   9     1856.14     1874.24     40.13 o 
   7   1   9      546.51      468.96     20.00 o 
   8   1   9      138.39      139.59     19.08 o 
   9   1   9       14.83       22.57      4.11 o 
  10   1   9       62.50       63.77      5.81 o 
  11   1   9      226.52      202.23      8.18 o 
  12   1   9       36.21       39.94      4.72 o 
  13   1   9       27.61       36.86      5.07 o 
  14   1   9       32.12       32.39      5.10 o 
  -7   2   9       36.92       22.60     12.10 o 
  -6   2   9       32.19       29.74      7.91 o 
  -5   2   9        4.86       13.65      7.93 o 
  -4   2   9      493.13      537.98     18.06 o 
  -3   2   9      598.01      567.73     17.67 o 
  -2   2   9       54.07       49.27      7.15 o 
  -1   2   9      139.06      154.62      9.09 o 
   0   2   9      207.58      250.74     10.20 o 
   1   2   9      658.99      717.32     16.97 o 
   2   2   9      106.47       77.09      7.17 o 
   3   2   9      600.34      547.37     12.14 o 
   4   2   9      521.91      516.37     17.51 o 
   5   2   9        4.05        6.08      4.00 o 
   6   2   9      792.51      802.15     13.08 o 
   7   2   9        9.60       12.70      4.14 o 
   8   2   9      762.20      759.61     12.50 o 
   9   2   9        6.19        9.30      3.11 o 
  10   2   9       59.72       49.46      4.71 o 
  11   2   9       13.26       13.12      3.39 o 
  12   2   9       94.17       98.17      5.73 o 
  13   2   9      198.37      217.23     10.40 o 
  14   2   9      130.52      132.26      7.11 o 
  -7   3   9       14.29       18.63     20.55 o 
  -6   3   9      162.34      163.04     28.74 o 
  -5   3   9       83.58       91.39     10.02 o 
  -4   3   9      140.24      158.13     10.80 o 
  -3   3   9     1406.26     1395.45     32.45 o 
  -2   3   9      133.74      108.69     11.49 o 
  -1   3   9      110.06      120.28      8.70 o 
   0   3   9       25.74       27.37      6.33 o 
   1   3   9      509.58      555.80     15.86 o 
   2   3   9     1457.40     1387.30     26.63 o 
   3   3   9      633.42      584.85     12.74 o 
   4   3   9       34.76       45.53      5.74 o 
   5   3   9       38.71       50.25      5.49 o 
   6   3   9        7.25        4.14      3.58 o 
   7   3   9     2401.79     2386.61     33.17 o 
   8   3   9      690.84      675.20      9.70 o 
   9   3   9        2.62        2.76      2.67 o 
  10   3   9       80.15       78.93      7.26 o 
  11   3   9      100.26       81.27      5.72 o 
  12   3   9      540.55      565.22     11.87 o 
  13   3   9      249.74      257.36      8.09 o 
  14   3   9       22.72       20.47      4.48 o 
  15   3   9       24.06       23.52      6.70 o 
  -6   4   9      128.34      184.67     19.46 o 
  -5   4   9      145.72      122.44     93.20 o 
  -4   4   9      528.28      564.07     20.71 o 
  -3   4   9      423.67      409.06     12.43 o 
  -2   4   9      155.40      138.26      9.81 o 
  -1   4   9        4.92        4.32      5.13 o 
   0   4   9      418.85      435.31     17.67 o 
   1   4   9      303.50      316.18     10.97 o 
   2   4   9      403.76      419.96     17.57 o 
   3   4   9        0.45        0.64      4.51 o 
   4   4   9      215.39      252.46      8.60 o 
   5   4   9      635.33      657.00     10.26 o 
   6   4   9      653.49      658.82      9.41 o 
   7   4   9      729.46      749.03     12.71 o 
   8   4   9      141.15      152.01      5.35 o 
   9   4   9      123.05      114.99      4.76 o 
  10   4   9        5.81        7.46      2.85 o 
  11   4   9       52.72       57.01      5.64 o 
  12   4   9        0.11       -0.79      2.62 o 
  13   4   9      288.09      304.69      8.03 o 
  14   4   9      175.38      175.65      9.50 o 
  15   4   9       88.74       90.13      7.17 o 
  -5   5   9       56.00       73.55     15.43 o 
  -4   5   9       58.42       53.27      9.29 o 
  -3   5   9      253.36      304.33     21.30 o 
  -2   5   9       50.74       53.27      2.93 o 
  -1   5   9       22.24       15.72      2.61 o 
   0   5   9        0.30        2.96      3.17 o 
   1   5   9      271.02      251.47      7.48 o 
   2   5   9     1363.70     1406.03     34.41 o 
   3   5   9     1415.51     1427.41     25.02 o 
   4   5   9       53.84       42.49      4.81 o 
   5   5   9       21.15       27.42      3.98 o 
   6   5   9      339.20      300.61      7.15 o 
   7   5   9     1363.72     1367.96     23.68 o 
   8   5   9     1327.87     1280.50     14.82 o 
   9   5   9       96.53      112.41      5.04 o 
  10   5   9      295.93      298.89      8.33 o 
  11   5   9      609.59      646.97     11.05 o 
  12   5   9     1290.39     1333.81     16.71 o 
  13   5   9       20.85       19.37      3.83 o 
  14   5   9       31.07       34.71      4.36 o 
  15   5   9        0.61        0.98      4.28 o 
  -5   6   9       57.70       56.84     15.43 o 
  -4   6   9      135.03      128.02     16.90 o 
  -3   6   9       89.02      119.90     15.68 o 
  -2   6   9      192.44      169.92     13.21 o 
  -1   6   9      366.28      330.73     11.09 o 
   0   6   9      306.11      302.89      8.04 o 
   1   6   9       29.42       40.85      3.43 o 
   2   6   9      993.22      971.89     14.85 o 
   3   6   9      264.84      228.33     11.99 o 
   4   6   9        9.85       13.02      3.47 o 
   5   6   9      149.95      127.33      5.52 o 
   6   6   9      146.52      158.36      5.58 o 
   7   6   9       23.43       31.79      4.01 o 
   8   6   9       19.88       16.13      3.76 o 
   9   6   9        8.19        7.34      2.95 o 
  10   6   9      297.95      324.91      6.45 o 
  11   6   9      238.22      213.08      6.95 o 
  12   6   9        3.88        1.34      2.40 o 
  13   6   9        8.67       11.46      4.25 o 
  14   6   9       12.44       14.65      3.30 o 
  15   6   9       26.42       37.58      4.89 o 
  -4   7   9        8.88        9.79     11.59 o 
  -3   7   9        1.56       12.67     10.63 o 
  -2   7   9      167.45      192.43     13.93 o 
  -1   7   9        3.10        2.89      2.34 o 
   0   7   9        7.04        9.27      3.57 o 
   1   7   9       52.78       60.00      3.70 o 
   2   7   9      228.34      238.83      8.09 o 
   3   7   9      325.61      333.44     14.41 o 
   4   7   9       57.38       78.25      6.78 o 
   5   7   9       48.22       55.27      4.38 o 
   6   7   9      442.72      419.42      9.36 o 
   7   7   9     2036.04     2119.49     27.02 o 
   8   7   9     1356.96     1387.74     15.50 o 
   9   7   9      234.06      247.09      6.56 o 
  10   7   9        2.89       -0.59      2.53 o 
  11   7   9       68.68       57.33      3.67 o 
  12   7   9      250.46      253.81      8.70 o 
  13   7   9      160.00      181.73      7.14 o 
  14   7   9       52.17       52.24      4.03 o 
  15   7   9        0.11        2.98      2.64 o 
  -3   8   9       60.83       90.83     16.13 o 
  -2   8   9       89.81       75.98     14.02 o 
  -1   8   9       19.72       22.29      7.15 o 
   0   8   9      106.81       94.38      4.81 o 
   1   8   9       77.00       87.95      5.30 o 
   2   8   9      102.01      108.42      6.08 o 
   3   8   9       13.20       22.00      3.30 o 
   4   8   9       28.58       36.49      4.39 o 
   5   8   9        1.44       -0.48      2.80 o 
   6   8   9       66.37       64.96      4.67 o 
   7   8   9      600.66      614.91     11.28 o 
   8   8   9      558.76      552.81     14.63 o 
   9   8   9       49.94       66.10      5.49 o 
  10   8   9      307.55      298.02      9.31 o 
  11   8   9       20.92       20.94      3.56 o 
  12   8   9        0.24       -1.76      2.63 o 
  13   8   9       53.23       42.31      4.18 o 
  14   8   9       10.90        9.03      3.97 o 
  15   8   9        7.73        6.18      2.83 o 
  -2   9   9       13.75       18.69     11.65 o 
  -1   9   9        4.07       -0.32     11.91 o 
   0   9   9        0.61        3.76      4.23 o 
   1   9   9       85.67       89.45      6.60 o 
   2   9   9      286.37      302.28     10.84 o 
   3   9   9     1182.67     1235.94     22.97 o 
   4   9   9      244.67      238.87      8.52 o 
   5   9   9        0.62       -2.95      3.54 o 
   6   9   9       12.57        9.75      3.98 o 
   7   9   9      768.07      752.27     11.93 o 
   8   9   9      578.84      637.34     12.40 o 
   9   9   9       47.54       33.88      4.55 o 
  10   9   9       55.21       55.66      4.81 o 
  11   9   9      162.11      146.49      5.91 o 
  12   9   9      286.74      290.44     16.17 o 
  13   9   9      348.92      351.39     21.90 o 
  14   9   9      197.33      169.71     13.15 o 
  -1  10   9        0.38       11.01     17.03 o 
   0  10   9       30.71        2.69      8.13 o 
   1  10   9       92.60        1.62      4.85 o 
   2  10   9      166.70      199.37      8.44 o 
   3  10   9       62.26       29.83     14.14 o 
   4  10   9      274.37      291.72      8.08 o 
   5  10   9       46.99       37.93      4.24 o 
   6  10   9      953.57     1021.07     17.21 o 
   7  10   9      643.36      715.15     11.90 o 
   8  10   9      462.60      438.44      7.79 o 
   9  10   9       33.36       30.77      3.73 o 
  10  10   9       83.67       65.44      8.65 o 
  11  10   9       73.94       77.98      3.78 o 
  12  10   9       11.82       13.19      2.20 o 
  13  10   9        0.04       -0.71      2.36 o 
  14  10   9        1.33        6.85      8.39 o 
   0  11   9        5.14        1.02      7.94 o 
   1  11   9       19.46        0.58      6.91 o 
   2  11   9        5.73        4.91      4.00 o 
   3  11   9      336.95      371.21     18.66 o 
   4  11   9      208.88      205.73      7.98 o 
   5  11   9       46.97       42.57      4.18 o 
   6  11   9      476.71      454.99     11.66 o 
   7  11   9      299.42      338.51      8.39 o 
   8  11   9      416.89      437.31      8.04 o 
   9  11   9      190.32      173.75      5.68 o 
  10  11   9       49.64       35.39      5.52 o 
  11  11   9      123.67      114.00      3.97 o 
  12  11   9       85.34       93.65     12.35 o 
  13  11   9       82.87       77.71     12.35 o 
  14  11   9      332.25      319.16     29.45 o 
   2  12   9      569.53      680.25     24.45 o 
   3  12   9        1.20       -1.23      4.60 o 
   4  12   9       79.51       74.68      5.44 o 
   5  12   9        3.71        0.75      3.26 o 
   6  12   9      341.60      360.42      8.04 o 
   7  12   9      297.81      360.80      7.57 o 
   8  12   9      309.88      276.28      7.90 o 
   9  12   9       15.61        9.33      2.75 o 
  10  12   9       35.17       22.03      4.93 o 
  11  12   9      301.95      327.16     26.37 o 
  12  12   9      172.22      167.13     23.04 o 
  13  12   9       91.37       83.66     12.99 o 
   4  13   9       21.85       30.46     10.72 o 
   5  13   9        6.71        3.56      3.52 o 
   6  13   9       20.58        7.52      8.07 o 
   7  13   9       58.48       31.28      9.71 o 
   8  13   9       24.57       19.09      6.32 o 
   9  13   9       35.73       17.01     11.33 o 
  10  13   9       11.05        2.30      6.47 o 
  11  13   9       47.49       44.94     10.56 o 
  12  13   9       40.19       40.65     11.07 o 
   7  14   9      162.23      189.43     11.13 o 
   8  14   9       31.25       -0.19      4.99 o 
   9  14   9       44.47       -0.26      5.63 o 
  -4 -11  10       44.38       18.95      6.56 o 
  -3 -11  10      292.27      280.03      8.00 o 
  -2 -11  10      663.64      669.64     18.37 o 
  -1 -11  10       37.19       38.32      7.27 o 
   0 -11  10       61.87       44.92      7.11 o 
   1 -11  10      247.67      239.47     10.18 o 
   2 -11  10      248.99      242.68      8.95 o 
  -5 -10  10      255.64      254.58      6.74 o 
  -4 -10  10      177.30      181.93      6.03 o 
  -3 -10  10      424.11      411.76     12.42 o 
  -2 -10  10       31.98       33.53      5.37 o 
  -1 -10  10        2.07        0.38      2.97 o 
   0 -10  10        3.52        3.28      3.86 o 
   1 -10  10       64.21       59.01      6.98 o 
   2 -10  10      130.49      135.23      7.15 o 
   3 -10  10      686.13      676.97     42.25 o 
   4 -10  10       11.04        6.20      7.57 o 
   5 -10  10       15.90        3.14      4.78 o 
  -6  -9  10       27.07       27.25      7.65 o 
  -5  -9  10      117.52      130.36      6.85 o 
  -4  -9  10      207.59      219.59     10.10 o 
  -3  -9  10      262.74      241.18      8.39 o 
  -2  -9  10      216.61      208.97     13.92 o 
  -1  -9  10      227.10      238.82      7.31 o 
   0  -9  10       16.95       24.09      7.19 o 
   1  -9  10      647.56      653.27     28.93 o 
   2  -9  10      104.22      126.71      8.02 o 
   3  -9  10     1878.13     1922.96     80.49 o 
   4  -9  10      200.92      182.13     26.24 o 
   5  -9  10       68.16       77.68      7.30 o 
   6  -9  10      177.42      177.86     17.41 o 
  -7  -8  10      248.27      275.24     10.94 o 
  -6  -8  10       23.58       15.04      4.75 o 
  -5  -8  10      173.71      194.01      7.79 o 
  -4  -8  10      558.84      572.43     10.42 o 
  -3  -8  10      424.51      420.04     10.31 o 
  -2  -8  10       16.37       24.48      5.35 o 
  -1  -8  10       40.28       42.37      8.07 o 
   0  -8  10      330.27      321.67      8.57 o 
   1  -8  10      398.20      409.95     18.47 o 
   2  -8  10       42.92       38.46      6.00 o 
   3  -8  10        9.12       16.51     10.11 o 
   4  -8  10      494.34      493.54     27.62 o 
   5  -8  10      155.39      130.33     16.77 o 
   6  -8  10       11.73       20.89      6.94 o 
   7  -8  10       17.11       17.52      6.11 o 
  -7  -7  10        2.01        1.93      4.19 o 
  -6  -7  10       59.05       85.31      6.74 o 
  -5  -7  10       16.19        9.35      3.77 o 
  -4  -7  10        7.21        8.07      4.68 o 
  -3  -7  10      130.49      158.10      6.67 o 
  -2  -7  10      236.45      239.31      7.69 o 
  -1  -7  10        7.21        7.12      3.75 o 
   0  -7  10        8.91        7.82      4.49 o 
   1  -7  10        8.85        7.76      4.00 o 
   2  -7  10      188.23      210.30      7.92 o 
   3  -7  10      371.54      383.42      9.95 o 
   4  -7  10      165.06      139.09      9.33 o 
   5  -7  10       27.46       33.77      7.07 o 
   6  -7  10      286.71      292.49     20.20 o 
   7  -7  10      421.57      433.98     18.85 o 
   8  -7  10       54.76       49.73      7.49 o 
   9  -7  10      120.41      119.06     15.97 o 
  -7  -6  10      222.26      277.56      9.06 o 
  -6  -6  10        1.87        0.31      4.51 o 
  -5  -6  10      204.90      215.31      9.52 o 
  -4  -6  10      631.11      643.21     12.08 o 
  -3  -6  10     1560.20     1527.00     20.40 o 
  -2  -6  10       17.48       19.88      4.47 o 
  -1  -6  10        6.01        4.72      3.57 o 
   0  -6  10      228.85      234.93      7.75 o 
   1  -6  10      372.37      411.59     11.01 o 
   2  -6  10      210.19      180.76      8.44 o 
   3  -6  10      106.16      108.05     14.82 o 
   4  -6  10      145.40      146.57     10.43 o 
   5  -6  10      144.78      121.12     11.60 o 
   6  -6  10       36.00       62.38      8.36 o 
   7  -6  10        0.46       -4.80      4.80 o 
   8  -6  10       68.61       54.68      7.35 o 
   9  -6  10        7.22        3.70      6.53 o 
  10  -6  10       54.16       47.77      8.45 o 
  -7  -5  10        1.20        8.04      4.59 o 
  -6  -5  10        2.26        4.34      4.96 o 
  -5  -5  10       64.31       58.23      5.82 o 
  -4  -5  10        3.65       10.34      4.31 o 
  -3  -5  10      600.32      577.62     13.87 o 
  -2  -5  10      180.10      173.30     11.59 o 
  -1  -5  10      124.28      133.75      8.40 o 
   0  -5  10       13.19        7.75      6.50 o 
   1  -5  10       26.80       30.27      6.18 o 
   2  -5  10      162.96      162.91      9.07 o 
   3  -5  10      528.43      514.68     29.54 o 
   4  -5  10      875.03      802.27     36.04 o 
   5  -5  10        0.30       -0.41      4.19 o 
   6  -5  10      157.14      135.46      9.55 o 
   7  -5  10      918.07      999.20     25.42 o 
   8  -5  10      298.99      278.17     19.46 o 
   9  -5  10       68.06       80.04     12.39 o 
  10  -5  10        1.16        2.91      5.88 o 
  -8  -4  10      334.31      338.89     11.00 o 
  -7  -4  10      340.89      357.28     11.29 o 
  -6  -4  10       91.64      113.30     11.97 o 
  -5  -4  10        3.25        4.58      4.19 o 
  -4  -4  10      365.44      389.44     10.43 o 
  -3  -4  10      247.65      248.51     14.98 o 
  -2  -4  10      279.97      307.35      9.31 o 
  -1  -4  10       67.37       73.00      7.29 o 
   0  -4  10      655.64      690.21     24.80 o 
   1  -4  10      266.07      259.26      8.72 o 
   2  -4  10      125.76      113.02     10.92 o 
   3  -4  10      786.60      746.18     31.40 o 
   4  -4  10     1265.69     1199.48     41.99 o 
   5  -4  10       79.43       88.82      8.67 o 
   6  -4  10      235.97      255.56     16.32 o 
   7  -4  10       45.09       45.08      6.16 o 
   8  -4  10       12.52       10.24      5.03 o 
   9  -4  10        2.98        0.26      7.14 o 
  10  -4  10        1.49       -0.18      6.70 o 
  11  -4  10       20.15       26.33      7.14 o 
  -7  -3  10      104.57      112.34      6.47 o 
  -6  -3  10        7.38       -0.19      4.90 o 
  -5  -3  10       39.84       40.18      7.45 o 
  -4  -3  10       43.25       29.42      6.96 o 
  -3  -3  10        0.50        0.22      3.49 o 
  -2  -3  10       69.88       46.54      5.97 o 
  -1  -3  10      330.94      369.14     10.31 o 
   0  -3  10      152.77      153.43      7.87 o 
   1  -3  10        6.17        8.43      5.29 o 
   2  -3  10      954.92      880.78     25.22 o 
   3  -3  10      277.84      290.05     20.77 o 
   4  -3  10     1276.21     1350.28     34.76 o 
   5  -3  10       35.73       42.48      5.61 o 
   6  -3  10       75.09       76.95      9.41 o 
   7  -3  10      846.20      847.76     37.83 o 
   8  -3  10      570.65      558.62     20.07 o 
   9  -3  10      259.54      257.27     19.14 o 
  10  -3  10       26.64       25.06      6.21 o 
  11  -3  10       10.73        6.07      4.45 o 
  12  -3  10       69.06       74.27      8.65 o 
  -7  -2  10       12.14        1.98      3.24 o 
  -6  -2  10       10.43       11.63     12.55 o 
  -5  -2  10      112.83      143.39      8.85 o 
  -4  -2  10     1037.23     1044.52     18.42 o 
  -3  -2  10      974.63      961.30     16.93 o 
  -2  -2  10      823.15      908.57     16.14 o 
  -1  -2  10      113.32      115.83     10.27 o 
   0  -2  10        6.45       13.23      5.98 o 
   1  -2  10      668.83      659.49     24.74 o 
   2  -2  10      834.96      807.59     20.13 o 
   3  -2  10      385.30      409.23     10.92 o 
   4  -2  10      180.59      170.09     12.75 o 
   5  -2  10      243.30      275.50     10.55 o 
   6  -2  10      813.67      769.94     24.04 o 
   7  -2  10      503.92      482.98     30.95 o 
   8  -2  10      473.20      485.30     21.57 o 
   9  -2  10      211.57      222.04     10.79 o 
  10  -2  10       86.46      121.68      8.07 o 
  11  -2  10        8.91       12.84      4.37 o 
  12  -2  10      703.74      690.28     20.09 o 
  -7  -1  10       59.39       55.33     16.24 o 
  -6  -1  10       89.79       78.88     52.36 o 
  -5  -1  10      193.98      193.11     26.31 o 
  -4  -1  10      521.91      522.44     16.53 o 
  -3  -1  10      100.09       93.36      9.72 o 
  -2  -1  10      125.19       93.07      7.74 o 
  -1  -1  10      694.17      679.89     16.77 o 
   0  -1  10      115.07      117.39      9.73 o 
   1  -1  10      208.37      205.28      9.22 o 
   2  -1  10        0.60        4.16      4.47 o 
   3  -1  10     1121.36     1077.86     32.58 o 
   4  -1  10      288.42      268.20     11.57 o 
   5  -1  10      153.67      140.71      7.55 o 
   6  -1  10       33.03       35.84      5.73 o 
   7  -1  10      210.25      221.26      8.41 o 
   8  -1  10      572.56      595.40     15.81 o 
   9  -1  10      240.22      244.05     11.19 o 
  10  -1  10       13.18        8.65      7.91 o 
  11  -1  10       90.70       87.58      6.76 o 
  12  -1  10     1887.90     1774.69     55.51 o 
  13  -1  10      201.38      201.21      9.88 o 
  -7   0  10      167.52      176.82     12.01 o 
  -6   0  10       47.91       50.24      9.91 o 
  -5   0  10       30.55       36.66      8.39 o 
  -4   0  10      351.58      381.57     12.79 o 
  -3   0  10      119.27      115.93      8.73 o 
  -2   0  10     1084.73     1105.26     19.34 o 
  -1   0  10      337.98      347.42     13.91 o 
   0   0  10      195.68      232.32     10.23 o 
   1   0  10        2.45        6.55      4.93 o 
   2   0  10     2244.26     2263.25     31.11 o 
   3   0  10     1533.50     1470.51     50.47 o 
   4   0  10      439.78      439.03     13.90 o 
   5   0  10       81.96       88.03      6.77 o 
   6   0  10      643.94      580.60     12.35 o 
   7   0  10      615.33      626.22     17.51 o 
   8   0  10      176.78      177.05      9.57 o 
   9   0  10       13.07        5.77      4.73 o 
  10   0  10      286.90      287.79     21.28 o 
  11   0  10      295.10      302.00     19.33 o 
  12   0  10        2.91       12.36      4.23 o 
  13   0  10       51.36       41.37      5.36 o 
  -7   1  10       24.43       29.77     12.42 o 
  -6   1  10       23.34       18.14      7.60 o 
  -5   1  10      141.69      148.14     10.55 o 
  -4   1  10      193.15      210.93     13.36 o 
  -3   1  10      211.12      223.91     10.95 o 
  -2   1  10       84.78       56.33     12.60 o 
  -1   1  10       39.67       38.73      8.30 o 
   0   1  10      121.22      140.28      8.85 o 
   1   1  10      675.71      670.60     14.82 o 
   2   1  10       43.50       59.36      8.63 o 
   3   1  10      417.57      400.41     11.67 o 
   4   1  10      658.61      687.44     16.70 o 
   5   1  10        2.34        1.95      3.84 o 
   6   1  10        4.04        6.28      4.26 o 
   7   1  10       46.51       42.76      7.15 o 
   8   1  10       13.13       23.67      4.92 o 
   9   1  10      135.73      117.57      6.82 o 
  10   1  10        5.92        7.48      3.85 o 
  11   1  10       20.51       22.13      4.79 o 
  12   1  10      111.05      134.52      7.16 o 
  13   1  10      181.75      234.38     12.26 o 
  14   1  10       65.53       73.84      7.92 o 
  -6   2  10       66.56       69.60     12.24 o 
  -5   2  10       97.22      109.52     10.43 o 
  -4   2  10      177.99      192.69     13.63 o 
  -3   2  10      449.82      457.29     22.76 o 
  -2   2  10      449.84      461.93     13.78 o 
  -1   2  10       80.90       81.50      9.68 o 
   0   2  10        1.26       11.96      5.70 o 
   1   2  10       98.18      101.86      8.35 o 
   2   2  10     1603.02     1486.61     37.99 o 
   3   2  10      977.50     1032.61     17.76 o 
   4   2  10      495.14      466.99     14.41 o 
   5   2  10        4.05        0.38      3.52 o 
   6   2  10     2617.89     2640.46     48.04 o 
   7   2  10     1002.18      984.17     20.68 o 
   8   2  10      933.58      904.62     40.26 o 
   9   2  10      298.10      309.01     10.22 o 
  10   2  10       11.90        9.58      3.83 o 
  11   2  10      233.62      265.46      8.57 o 
  12   2  10      543.28      558.56     11.42 o 
  13   2  10      116.63      115.93      6.15 o 
  14   2  10       51.68       56.55      5.47 o 
  -6   3  10      136.86      142.42     18.88 o 
  -5   3  10        1.57        6.62     10.40 o 
  -4   3  10      227.61      248.87     13.14 o 
  -3   3  10        3.05        9.79      6.54 o 
  -2   3  10      301.45      312.55     15.29 o 
  -1   3  10       11.27        6.44      7.46 o 
   0   3  10        5.15        1.57      4.66 o 
   1   3  10      228.44      213.71     12.09 o 
   2   3  10      256.03      323.03     18.12 o 
   3   3  10       19.98       23.30     10.00 o 
   4   3  10       17.31       19.61      5.50 o 
   5   3  10       48.18       61.82      6.42 o 
   6   3  10      213.61      226.17     10.61 o 
   7   3  10       60.07       57.82      5.87 o 
   8   3  10       75.78       73.50      4.94 o 
   9   3  10       52.83       44.27      4.71 o 
  10   3  10       27.45       29.71      4.04 o 
  11   3  10        9.29        8.97      3.75 o 
  12   3  10        7.83       20.40      5.38 o 
  13   3  10      136.94      142.58      6.99 o 
  14   3  10      111.59      110.37      6.16 o 
  -5   4  10        7.93       10.82      8.05 o 
  -4   4  10      192.35      204.02     12.93 o 
  -3   4  10      115.48      104.62      4.27 o 
  -2   4  10      620.67      619.78     17.01 o 
  -1   4  10      124.53      142.25     13.38 o 
   0   4  10       68.89       77.20      8.09 o 
   1   4  10      138.37      146.99      9.25 o 
   2   4  10     1023.57     1030.13     28.36 o 
   3   4  10     1343.41     1364.49     51.05 o 
   4   4  10      497.30      438.78     11.77 o 
   5   4  10        6.23        7.89      4.67 o 
   6   4  10      306.98      295.29      8.18 o 
   7   4  10     1271.52     1227.25     15.46 o 
   8   4  10      760.36      738.60     11.95 o 
   9   4  10      176.98      199.93      6.09 o 
  10   4  10        0.15       -0.19      2.81 o 
  11   4  10      270.47      284.45      8.59 o 
  12   4  10      777.50      793.85     11.85 o 
  13   4  10      631.38      643.92     17.62 o 
  14   4  10      169.92      176.36     16.49 o 
  -5   5  10       70.26       82.38     17.67 o 
  -4   5  10      273.83      260.35     16.03 o 
  -3   5  10      203.92      184.64     15.12 o 
  -2   5  10      157.67      147.82     12.19 o 
  -1   5  10       36.75       33.06      3.38 o 
   0   5  10       37.67       33.20      5.28 o 
   1   5  10      414.76      415.33      8.16 o 
   2   5  10       21.64       34.24      4.09 o 
   3   5  10      171.48      137.63      8.74 o 
   4   5  10        0.93        1.92      3.08 o 
   5   5  10      278.24      285.32     10.76 o 
   6   5  10      392.79      432.95     10.78 o 
   7   5  10       19.41       16.10      3.68 o 
   8   5  10        1.22        4.81      3.36 o 
   9   5  10      108.74      138.83      5.45 o 
  10   5  10       46.84       49.05      4.53 o 
  11   5  10       14.87       18.15      4.00 o 
  12   5  10      137.96      142.07     10.80 o 
  13   5  10      191.59      195.77      6.39 o 
  14   5  10      317.75      333.31     10.70 o 
  15   5  10       24.90       24.49      6.80 o 
  -4   6  10       32.37       32.52     14.72 o 
  -3   6  10        1.01       -6.21      7.14 o 
  -2   6  10       39.65       44.13      8.75 o 
  -1   6  10       75.06       73.45      3.84 o 
   0   6  10       97.50       78.15      4.28 o 
   1   6  10      359.76      307.98      9.67 o 
   2   6  10        1.53        5.75      4.14 o 
   3   6  10      177.65      162.98      7.73 o 
   4   6  10       54.32       44.64      6.87 o 
   5   6  10       52.27       44.96      5.74 o 
   6   6  10      300.49      306.69      7.78 o 
   7   6  10      654.02      677.03     16.09 o 
   8   6  10      604.75      600.16      9.28 o 
   9   6  10      305.04      312.36      6.87 o 
  10   6  10       92.99      102.53      5.39 o 
  11   6  10      452.15      424.92     11.67 o 
  12   6  10      221.86      229.05      6.25 o 
  13   6  10       44.70       35.48      3.94 o 
  14   6  10       12.14       13.01      3.47 o 
  15   6  10        2.88        2.38      8.98 o 
  -3   7  10      236.28      250.48     22.40 o 
  -2   7  10      128.22      124.13     11.47 o 
  -1   7  10       10.36       11.40      3.62 o 
   0   7  10        6.60       11.20      2.81 o 
   1   7  10      615.81      625.93     30.38 o 
   2   7  10      864.05      778.46     20.84 o 
   3   7  10       29.32       24.01      3.67 o 
   4   7  10      142.90      135.83     10.67 o 
   5   7  10      334.15      346.85      7.68 o 
   6   7  10      448.63      453.80      9.18 o 
   7   7  10        6.38        4.85      3.02 o 
   8   7  10       48.37       49.71      5.05 o 
   9   7  10        6.41        6.89      3.92 o 
  10   7  10        4.29        4.11      2.77 o 
  11   7  10       97.49      109.45      8.10 o 
  12   7  10        5.76        3.22      2.63 o 
  13   7  10        9.58        6.00      4.33 o 
  14   7  10       21.23       16.99      3.38 o 
  15   7  10       10.43       14.59      6.23 o 
  -2   8  10        2.22        0.13      7.94 o 
  -1   8  10       53.82       62.20      9.45 o 
   0   8  10        0.45        4.57      4.18 o 
   1   8  10      164.44      160.60      7.84 o 
   2   8  10        6.70       10.57      4.06 o 
   3   8  10      169.02      133.80      7.56 o 
   4   8  10      476.82      505.95      9.56 o 
   5   8  10        9.58       16.27      3.49 o 
   6   8  10       86.80       91.55      5.68 o 
   7   8  10      512.00      540.28     11.02 o 
   8   8  10        7.25       10.65      3.22 o 
   9   8  10      226.93      232.21      8.22 o 
  10   8  10      636.46      654.91      9.49 o 
  11   8  10      511.49      494.41      9.00 o 
  12   8  10      602.31      648.91     22.62 o 
  13   8  10      375.25      354.92     14.85 o 
  14   8  10       52.50       42.95      4.49 o 
  -1   9  10        0.82       11.65     10.88 o 
   0   9  10       32.88       31.94      9.66 o 
   1   9  10      139.04      138.05     14.17 o 
   2   9  10      180.63      179.50     30.02 o 
   3   9  10      129.80      125.86      6.42 o 
   4   9  10       21.05       25.58      4.70 o 
   5   9  10        9.50        9.28      3.28 o 
   6   9  10      229.89      263.64      8.40 o 
   7   9  10        3.35        9.99      3.60 o 
   8   9  10      630.69      633.05     21.49 o 
   9   9  10       10.26        7.25      2.91 o 
  10   9  10      279.20      267.60      6.50 o 
  11   9  10       49.94       60.28      6.58 o 
  12   9  10       16.60       13.65      2.80 o 
  13   9  10       10.51        9.11      3.16 o 
  14   9  10       39.53       28.68      6.55 o 
   0  10  10       91.72       62.86     23.11 o 
   1  10  10       13.63        6.29      4.84 o 
   2  10  10       10.49        4.04      3.17 o 
   3  10  10       63.24       38.07     14.17 o 
   4  10  10       98.91      113.17     23.68 o 
   5  10  10       24.96       28.86      4.33 o 
   6  10  10      131.03      143.67      6.99 o 
   7  10  10      155.70      171.49     14.30 o 
   8  10  10      370.90      350.06      7.30 o 
   9  10  10      275.86      275.85      7.26 o 
  10  10  10       70.64      102.22     17.50 o 
  11  10  10      217.64      214.15      6.25 o 
  12  10  10      263.44      264.46     20.93 o 
  13  10  10      233.46      214.43     14.50 o 
  14  10  10       81.27      102.93     22.02 o 
   1  11  10       12.35       16.00     10.50 o 
   2  11  10      163.93        4.23      6.80 o 
   3  11  10      241.24      262.29     14.87 o 
   4  11  10       70.03       81.33      7.78 o 
   5  11  10        0.43        6.01      4.34 o 
   6  11  10        3.27        0.86      3.13 o 
   7  11  10      198.87      227.24      6.38 o 
   8  11  10      283.73      287.23     10.69 o 
   9  11  10      167.05      165.33      5.16 o 
  10  11  10        2.66        0.61      4.94 o 
  11  11  10      104.41      110.48      4.60 o 
  12  11  10       81.60       76.27      5.35 o 
  13  11  10      161.75      164.12     24.52 o 
   3  12  10      138.41      140.65     24.36 o 
   4  12  10       70.48        5.12      5.09 o 
   5  12  10        3.77        3.05      3.35 o 
   6  12  10        0.32       -0.08      2.77 o 
   7  12  10      196.30      218.11      7.13 o 
   8  12  10       39.37       27.06      9.10 o 
   9  12  10       58.10       68.03      4.58 o 
  10  12  10        0.47       -2.04      2.20 o 
  11  12  10       84.90       85.39     12.16 o 
  12  12  10      148.71      158.49     15.17 o 
   5  13  10       38.92       32.48      5.76 o 
   6  13  10       41.77       35.63     12.68 o 
   7  13  10      179.67      170.99      9.64 o 
   8  13  10      135.88      138.64     15.05 o 
   9  13  10       46.74       27.21      8.54 o 
  10  13  10        3.05       13.06      8.13 o 
  -3 -10  11      115.00      108.34      6.43 o 
  -2 -10  11      479.87      506.66     20.84 o 
  -1 -10  11      171.78      170.06     11.02 o 
   0 -10  11        1.94        2.98      7.46 o 
   1 -10  11      149.65      175.60     13.22 o 
   2 -10  11      635.15      626.80     49.16 o 
   3 -10  11       39.51       28.40      6.88 o 
  -5  -9  11       73.94       56.57      8.15 o 
  -4  -9  11      141.34      136.70      6.43 o 
  -3  -9  11      307.32      327.21     18.47 o 
  -2  -9  11      105.26       93.86      7.59 o 
  -1  -9  11       10.69        9.06      5.03 o 
   0  -9  11       59.87       53.45     10.21 o 
   1  -9  11      281.66      276.16     15.17 o 
   2  -9  11        3.89        2.14      5.76 o 
   3  -9  11     1113.95     1118.40     62.70 o 
   4  -9  11       94.24       93.82     11.20 o 
   5  -9  11       30.44       29.39      6.43 o 
  -5  -8  11        6.97        8.23      3.97 o 
  -4  -8  11       95.95       93.62      8.74 o 
  -3  -8  11       45.93       40.73      6.43 o 
  -2  -8  11      170.58      180.24      8.43 o 
  -1  -8  11       47.81       46.59      5.35 o 
   0  -8  11       97.37      121.69      8.29 o 
   1  -8  11      165.54      184.26      7.83 o 
   2  -8  11      890.36      891.91     24.04 o 
   3  -8  11     1467.33     1497.37     47.56 o 
   4  -8  11      357.54      354.12     11.25 o 
   5  -8  11        4.56        9.79      5.26 o 
   6  -8  11      200.03      218.70     38.34 o 
   7  -8  11      172.41      182.08     13.09 o 
  -6  -7  11       80.17       67.87      7.81 o 
  -5  -7  11       72.23       62.46      5.91 o 
  -4  -7  11      551.72      590.36     14.53 o 
  -3  -7  11      522.07      538.69     11.53 o 
  -2  -7  11      170.38      170.00      7.43 o 
  -1  -7  11        4.05        1.87      4.00 o 
   0  -7  11      353.72      355.02     13.79 o 
   1  -7  11      182.66      189.43     10.03 o 
   2  -7  11       49.24       50.50      7.46 o 
   3  -7  11        0.09       -1.09      3.68 o 
   4  -7  11       74.60       65.03      6.66 o 
   5  -7  11       59.39       57.55      6.81 o 
   6  -7  11       11.13       14.23      5.62 o 
   7  -7  11        5.32       -0.77     11.55 o 
   8  -7  11        6.23       14.54      6.60 o 
  -6  -6  11       42.49       35.15      7.52 o 
  -5  -6  11       15.74       10.54      5.57 o 
  -4  -6  11       55.79       55.17      6.10 o 
  -3  -6  11       89.07      107.33     16.00 o 
  -2  -6  11     1129.89     1107.81     19.70 o 
  -1  -6  11        3.52        3.19      3.89 o 
   0  -6  11      255.10      229.91     10.81 o 
   1  -6  11        0.03        0.91      5.82 o 
   2  -6  11      206.52      228.55     10.24 o 
   3  -6  11      328.55      348.24     17.76 o 
   4  -6  11      236.28      235.37     13.83 o 
   5  -6  11       16.62       23.57      6.46 o 
   6  -6  11      133.14      162.32      8.85 o 
   7  -6  11      525.96      533.34     37.96 o 
   8  -6  11      207.06      191.94     15.52 o 
   9  -6  11       82.29       85.34     14.63 o 
  -6  -5  11       24.84       15.90      5.34 o 
  -5  -5  11       11.37       13.65      6.95 o 
  -4  -5  11      130.20      135.66      9.03 o 
  -3  -5  11      866.35      852.28     15.31 o 
  -2  -5  11      285.69      330.73     12.16 o 
  -1  -5  11       28.17       24.10      8.57 o 
   0  -5  11        1.78       -3.89      5.13 o 
   1  -5  11      260.32      262.71      9.03 o 
   2  -5  11      390.17      370.67     11.04 o 
   3  -5  11       11.94       17.19      5.07 o 
   4  -5  11        4.56        0.07      3.43 o 
   5  -5  11       34.08       40.03      6.06 o 
   6  -5  11      118.16      126.76      8.04 o 
   7  -5  11       35.39       42.26      7.86 o 
   8  -5  11        0.02        0.83      4.39 o 
   9  -5  11        5.05       -2.36      5.86 o 
  10  -5  11        1.40       -0.65      6.26 o 
  -6  -4  11        5.34        2.60      5.57 o 
  -5  -4  11       54.68       45.25      7.88 o 
  -4  -4  11        3.51        5.89      4.64 o 
  -3  -4  11        0.16       -4.77      4.77 o 
  -2  -4  11      327.32      341.17     26.12 o 
  -1  -4  11      136.37      134.53      7.88 o 
   0  -4  11        4.17        5.72      4.37 o 
   1  -4  11        0.19       -5.09      5.09 o 
   2  -4  11        0.99        4.42      4.29 o 
   3  -4  11      428.72      445.26     16.45 o 
   4  -4  11      228.19      218.76     17.89 o 
   5  -4  11       53.88       55.32      6.37 o 
   6  -4  11       24.68       14.53      6.37 o 
   7  -4  11      797.48      759.95     39.81 o 
   8  -4  11      422.54      416.64     16.23 o 
   9  -4  11      123.48      124.86     12.55 o 
  10  -4  11        2.37        4.82      7.39 o 
  11  -4  11       16.28       19.51      7.87 o 
  -6  -3  11      198.72      184.32     10.16 o 
  -5  -3  11        8.92       16.94      7.20 o 
  -4  -3  11      409.30      392.11     14.09 o 
  -3  -3  11      972.88     1067.28     26.98 o 
  -2  -3  11      636.72      662.91     47.27 o 
  -1  -3  11       12.90        8.21      4.90 o 
   0  -3  11       67.92       53.28      7.75 o 
   1  -3  11      792.14      790.99     14.87 o 
   2  -3  11      899.03      949.63     29.80 o 
   3  -3  11      256.09      236.83      9.23 o 
   4  -3  11      224.18      211.62      8.94 o 
   5  -3  11       17.19       10.28      4.93 o 
   6  -3  11     1255.25     1181.74     54.70 o 
   7  -3  11      284.43      285.12     18.88 o 
   8  -3  11        7.76       22.00      9.57 o 
   9  -3  11       12.42        8.80      5.43 o 
  10  -3  11        9.30       -2.26      4.90 o 
  11  -3  11        9.93        8.24      7.25 o 
  -6  -2  11        1.68        0.03      6.65 o 
  -5  -2  11        1.50        3.16      5.00 o 
  -4  -2  11       54.32       69.17      7.72 o 
  -3  -2  11      363.05      357.12     12.04 o 
  -2  -2  11        4.37        0.94      5.30 o 
  -1  -2  11      122.89      104.24      9.65 o 
   0  -2  11      163.99      150.31      8.48 o 
   1  -2  11       63.18       73.02      7.31 o 
   2  -2  11        1.47       -1.13      3.98 o 
   3  -2  11       70.90       75.19      8.08 o 
   4  -2  11      553.70      577.56     45.16 o 
   5  -2  11      429.00      397.33     13.86 o 
   6  -2  11       50.44       45.87     10.36 o 
   7  -2  11      686.56      658.12     58.06 o 
   8  -2  11      494.56      508.41     20.48 o 
   9  -2  11      300.06      331.09     46.28 o 
  10  -2  11        7.89       12.97      7.08 o 
  11  -2  11       76.73       78.08     16.51 o 
  12  -2  11       25.14       23.68      6.78 o 
  -6  -1  11       31.68       17.02     17.70 o 
  -5  -1  11       31.72       31.00      7.31 o 
  -4  -1  11      356.68      333.06     14.83 o 
  -3  -1  11      639.46      703.17     19.25 o 
  -2  -1  11      597.30      570.00     14.46 o 
  -1  -1  11        6.67        9.44      5.43 o 
   0  -1  11        0.16        4.39      4.98 o 
   1  -1  11     3961.47     4031.29     95.89 o 
   2  -1  11     1556.89     1588.44     58.99 o 
   3  -1  11      552.66      531.48     14.59 o 
   4  -1  11       27.77       34.20      6.16 o 
   5  -1  11      232.69      215.90     11.36 o 
   6  -1  11      277.22      277.90     12.05 o 
   7  -1  11      560.82      578.06     14.63 o 
   8  -1  11      205.74      182.65     10.09 o 
   9  -1  11       45.55       53.62     14.75 o 
  10  -1  11       99.35      101.37     14.47 o 
  11  -1  11       51.53       60.23      5.96 o 
  12  -1  11     1647.31     1596.80     51.86 o 
  13  -1  11      180.65      176.30     16.75 o 
  -6   0  11        2.02       -3.37      6.25 o 
  -5   0  11        3.79        0.58      6.38 o 
  -4   0  11       41.39       47.50     14.66 o 
  -3   0  11       56.77       55.78      8.07 o 
  -2   0  11       57.83       53.15      7.56 o 
  -1   0  11      224.25      208.22     13.86 o 
   0   0  11      235.15      173.74      9.80 o 
   1   0  11     1864.91     1889.52     44.81 o 
   2   0  11       59.40       63.00      7.53 o 
   3   0  11      278.44      279.78     14.91 o 
   4   0  11      563.04      555.25     21.12 o 
   5   0  11      249.95      233.75     11.95 o 
   6   0  11       15.68       23.07      5.46 o 
   7   0  11      351.49      389.00     19.68 o 
   8   0  11      118.69      121.41     11.97 o 
   9   0  11      472.44      475.36     34.79 o 
  10   0  11       86.93      114.91      7.84 o 
  11   0  11       85.43       97.63      8.24 o 
  12   0  11     1569.35     1526.31     48.89 o 
  13   0  11      335.11      366.40     11.32 o 
  -6   1  11       39.98       39.35      9.25 o 
  -5   1  11        0.58        5.09      6.50 o 
  -4   1  11      206.13      204.13     11.84 o 
  -3   1  11      190.95      233.14     11.88 o 
  -2   1  11      445.11      460.78     20.74 o 
  -1   1  11        4.46        0.20      5.11 o 
   0   1  11       90.36       82.76     13.56 o 
   1   1  11      411.53      398.71     19.24 o 
   2   1  11        6.51       10.63      5.66 o 
   3   1  11     1033.62      970.26     20.84 o 
   4   1  11       99.31       82.62      9.53 o 
   5   1  11       43.20       46.66      6.91 o 
   6   1  11      203.89      228.52      9.18 o 
   7   1  11      530.41      541.12     25.96 o 
   8   1  11      723.10      660.27     22.18 o 
   9   1  11       35.05       51.61      7.76 o 
  10   1  11       51.37       38.87      5.41 o 
  11   1  11        2.54        7.98      4.45 o 
  12   1  11       16.02       19.92      5.20 o 
  13   1  11       27.61       41.16      5.49 o 
  -5   2  11        4.62       -0.99      7.77 o 
  -4   2  11        1.51       -1.90      7.19 o 
  -3   2  11      209.22      239.90     14.95 o 
  -2   2  11      227.20      227.76     18.90 o 
  -1   2  11       73.58       74.29      8.64 o 
   0   2  11      770.39      702.54     16.47 o 
   1   2  11      243.91      283.83     25.12 o 
   2   2  11      148.80      164.41     12.64 o 
   3   2  11        0.17        0.58      5.00 o 
   4   2  11      183.65      151.63      8.88 o 
   5   2  11      153.05      136.70      9.56 o 
   6   2  11       95.20       88.47     10.31 o 
   7   2  11     1950.01     1942.78     60.91 o 
   8   2  11       21.50       28.53      6.92 o 
   9   2  11       73.84       49.85      4.98 o 
  10   2  11      344.88      380.32     14.43 o 
  11   2  11       19.23        9.38      3.90 o 
  12   2  11       39.15       48.55      5.91 o 
  13   2  11      137.46      134.52      9.05 o 
  14   2  11       47.14       56.16      8.84 o 
  -5   3  11       15.59       10.34      8.09 o 
  -4   3  11        0.05       11.31      9.29 o 
  -3   3  11      746.59      806.87     20.73 o 
  -2   3  11      496.98      515.23     16.07 o 
  -1   3  11       46.67       40.30      9.39 o 
   0   3  11       32.47       28.75      7.14 o 
   1   3  11      222.89      240.44     11.02 o 
   2   3  11      248.42      288.48     11.20 o 
   3   3  11     1161.21     1076.15     19.46 o 
   4   3  11      521.75      516.15     13.21 o 
   5   3  11      190.32      197.85     11.02 o 
   6   3  11      854.38      873.46     18.53 o 
   7   3  11      503.79      460.26     17.42 o 
   8   3  11     1398.09     1393.66     23.90 o 
   9   3  11      708.63      719.53     11.58 o 
  10   3  11       24.67       13.89      4.62 o 
  11   3  11      102.94      104.73      7.20 o 
  12   3  11      304.84      322.80      8.52 o 
  13   3  11      299.36      311.53      9.64 o 
  14   3  11       31.72       28.72      7.15 o 
  -4   4  11      220.37      276.91     26.47 o 
  -3   4  11       84.59       71.69      5.79 o 
  -2   4  11      236.51      227.20     22.12 o 
  -1   4  11       12.08       20.66      7.35 o 
   0   4  11       33.12       39.48      7.80 o 
   1   4  11      257.46      261.18     13.25 o 
   2   4  11       96.89       86.25      9.47 o 
   3   4  11       64.93       68.08      7.62 o 
   4   4  11        2.02        1.09      4.34 o 
   5   4  11      154.57      195.51     10.71 o 
   6   4  11      255.23      255.39     15.10 o 
   7   4  11       30.56       31.84      4.99 o 
   8   4  11        1.11       -3.56      3.56 o 
   9   4  11        4.32        7.51      4.13 o 
  10   4  11       14.22        8.17      3.99 o 
  11   4  11       15.03       17.87      4.05 o 
  12   4  11        7.10        6.76      4.82 o 
  13   4  11        8.56       12.53      4.70 o 
  14   4  11        8.57       14.17      4.21 o 
  -3   5  11      127.44      135.30     15.57 o 
  -2   5  11       27.77       21.41      4.70 o 
  -1   5  11        2.07        6.04      3.95 o 
   0   5  11        8.00        4.93      3.06 o 
   1   5  11      492.17      483.13     15.64 o 
   2   5  11     1139.40     1054.29     15.22 o 
   3   5  11     1022.31      936.79     26.81 o 
   4   5  11      402.00      408.73      9.66 o 
   5   5  11        1.11       -0.81      3.34 o 
   6   5  11      411.90      410.93      9.81 o 
   7   5  11      477.20      463.16     13.72 o 
   8   5  11     1092.85     1100.67     15.79 o 
   9   5  11      232.32      218.80      7.57 o 
  10   5  11      165.64      171.06      6.30 o 
  11   5  11      575.01      557.61     12.48 o 
  12   5  11      451.13      454.98     15.00 o 
  13   5  11      544.82      560.51     25.39 o 
  14   5  11      162.17      151.84     12.46 o 
  -3   6  11      270.03      294.27     16.62 o 
  -2   6  11      140.65      172.20     12.92 o 
  -1   6  11       40.68       36.63      5.57 o 
   0   6  11        5.09        2.98      2.66 o 
   1   6  11      250.01      244.03      9.16 o 
   2   6  11        4.28        0.49      2.83 o 
   3   6  11      555.68      603.15     11.45 o 
   4   6  11       31.45       29.20      4.30 o 
   5   6  11      247.41      234.98      7.69 o 
   6   6  11      226.94      224.95      8.01 o 
   7   6  11       24.37       24.86      7.19 o 
   8   6  11       72.25       71.50      5.67 o 
   9   6  11       11.22       11.05      3.69 o 
  10   6  11       22.86       20.91      3.93 o 
  11   6  11      218.44      229.85      9.69 o 
  12   6  11       32.87       21.90      5.45 o 
  13   6  11      103.50      107.76      6.18 o 
  14   6  11       49.96       46.32      5.28 o 
  -2   7  11       63.49       65.81     11.10 o 
  -1   7  11        6.63        2.71      6.21 o 
   0   7  11       23.88        8.62      5.35 o 
   1   7  11       98.31       85.17      5.04 o 
   2   7  11       57.15       41.00      4.29 o 
   3   7  11        1.36        3.18      4.31 o 
   4   7  11      101.77       93.27      7.25 o 
   5   7  11       18.03       12.80      5.01 o 
   6   7  11      186.87      188.09      8.58 o 
   7   7  11      428.00      437.51     16.16 o 
   8   7  11      542.57      528.05      9.52 o 
   9   7  11      229.20      237.44      6.87 o 
  10   7  11      255.60      244.41      7.38 o 
  11   7  11       94.28      112.00      5.90 o 
  12   7  11      290.44      293.48     13.78 o 
  13   7  11      126.86      104.05      7.58 o 
  14   7  11      135.51      142.49      7.94 o 
  -1   8  11      177.25      201.25     39.43 o 
   0   8  11       26.66       16.25      3.65 o 
   1   8  11      234.75      203.09      8.77 o 
   2   8  11      333.45      319.71     30.74 o 
   3   8  11      302.65      300.27      9.20 o 
   4   8  11       21.58       16.39      3.78 o 
   5   8  11       11.78        7.24      4.21 o 
   6   8  11       16.14       19.18      4.54 o 
   7   8  11      137.11      138.90      9.78 o 
   8   8  11       19.44       21.22      4.32 o 
   9   8  11        3.27        3.18      5.71 o 
  10   8  11     1051.03     1025.48     14.40 o 
  11   8  11      336.57      355.03     17.03 o 
  12   8  11        4.57        3.03      2.81 o 
  13   8  11        9.01        6.94      3.78 o 
  14   8  11        8.08        7.21      3.10 o 
   0   9  11        0.65        4.01      6.63 o 
   1   9  11        0.42        1.10      2.47 o 
   2   9  11       99.11       84.34     12.06 o 
   3   9  11       54.34       44.25     14.62 o 
   4   9  11       63.67       45.60     14.31 o 
   5   9  11       26.87       19.51     10.32 o 
   6   9  11        0.07        5.86      5.23 o 
   7   9  11       78.97       76.19      6.59 o 
   8   9  11       28.94       29.86      4.17 o 
   9   9  11      371.97      398.61     11.39 o 
  10   9  11     1436.72     1422.18     16.52 o 
  11   9  11        1.61        5.02      2.86 o 
  12   9  11      353.09      338.64     19.87 o 
  13   9  11      190.77      175.92      5.94 o 
  14   9  11       61.19       54.09      4.76 o 
   1  10  11       47.86       35.50     25.32 o 
   2  10  11       61.04       25.81     14.09 o 
   3  10  11      162.54      172.72      8.23 o 
   4  10  11       11.10        4.93      3.83 o 
   5  10  11       50.98       40.17     13.27 o 
   6  10  11      101.07       81.58     55.75 o 
   7  10  11      203.85      201.96     12.48 o 
   8  10  11      128.81      158.83      6.63 o 
   9  10  11       94.57       91.14     11.40 o 
  10  10  11       20.25       24.94      4.11 o 
  11  10  11      234.55      227.99      7.21 o 
  12  10  11       65.31       66.29      8.23 o 
  13  10  11        9.19        6.09      3.16 o 
   3  11  11       13.03        2.06      3.06 o 
   4  11  11        7.31        1.79      3.87 o 
   5  11  11       84.50       -2.24      5.54 o 
   6  11  11      109.64      125.56      6.92 o 
   7  11  11      152.45      164.91      7.73 o 
   8  11  11      128.91       81.21     25.43 o 
   9  11  11        2.26        3.94      3.67 o 
  10  11  11        0.59        2.49      3.68 o 
  11  11  11       14.67       11.11      3.38 o 
  12  11  11      358.05      338.05     22.16 o 
   5  12  11      250.65      307.98     14.85 o 
   6  12  11        1.97        1.52      3.10 o 
   7  12  11      106.91      108.30      5.78 o 
   8  12  11      159.69      168.99      7.21 o 
   9  12  11       70.96       55.92     15.62 o 
  10  12  11        0.50        1.04      4.19 o 
  11  12  11       72.91       46.93      5.53 o 
  -2  -9  12      131.19      128.89      8.90 o 
  -1  -9  12      157.43      168.50     29.96 o 
   0  -9  12        0.57        0.23      3.86 o 
   1  -9  12      111.45       97.31      9.15 o 
   2  -9  12      460.86      436.40     20.45 o 
   3  -9  12       48.99       51.98      7.99 o 
   4  -9  12       33.87       26.33     10.45 o 
  -4  -8  12      103.92       96.71     11.30 o 
  -3  -8  12      311.87      326.76     14.92 o 
  -2  -8  12      290.64      322.93      9.80 o 
  -1  -8  12        0.16        2.17      3.86 o 
   0  -8  12       80.41       83.80      7.81 o 
   1  -8  12       70.01       55.87     10.18 o 
   2  -8  12       33.83       23.09      6.58 o 
   3  -8  12       23.24       25.02      6.81 o 
   4  -8  12        1.81       10.03      9.31 o 
   5  -8  12        1.51       -4.97      6.58 o 
   6  -8  12      116.16      108.93     11.43 o 
  -4  -7  12       41.10       31.30      5.71 o 
  -3  -7  12      152.21      151.65     15.07 o 
  -2  -7  12      136.04      126.06     28.20 o 
  -1  -7  12      262.17      262.85      9.50 o 
   0  -7  12      603.52      589.87     26.24 o 
   1  -7  12       53.27       56.55      6.56 o 
   2  -7  12      191.79      193.54     24.23 o 
   3  -7  12      654.29      703.50     31.21 o 
   4  -7  12      221.54      247.34     10.16 o 
   5  -7  12        1.66        2.36      5.78 o 
   6  -7  12       79.33       82.41     13.31 o 
   7  -7  12      320.99      317.48     12.90 o 
  -5  -6  12        8.71       16.07      5.57 o 
  -4  -6  12      208.28      186.90     50.82 o 
  -3  -6  12      355.65      416.27     11.74 o 
  -2  -6  12      376.69      372.79     11.14 o 
  -1  -6  12       27.82       30.82      5.80 o 
   0  -6  12      482.29      481.97     18.30 o 
   1  -6  12      107.10      103.51      7.41 o 
   2  -6  12      346.29      363.29     11.24 o 
   3  -6  12        8.62        6.02      4.81 o 
   4  -6  12       14.85       11.12      5.24 o 
   5  -6  12        8.19        9.19      5.94 o 
   6  -6  12        6.06        0.02     12.26 o 
   7  -6  12       25.30       35.29     10.08 o 
   8  -6  12       34.90       37.05     10.59 o 
  -5  -5  12       34.16       27.80      6.26 o 
  -4  -5  12        2.15        5.14      5.99 o 
  -3  -5  12       82.45       82.21      7.47 o 
  -2  -5  12      226.42      250.19     20.20 o 
  -1  -5  12        8.41       14.93      6.65 o 
   0  -5  12      123.99      125.99     10.30 o 
   1  -5  12      105.88      115.69     10.27 o 
   2  -5  12      149.06      154.26     13.54 o 
   3  -5  12      552.02      624.40     16.64 o 
   4  -5  12      550.93      515.25     38.98 o 
   5  -5  12      119.32      103.15      7.98 o 
   6  -5  12      177.88      188.09      9.49 o 
   7  -5  12      250.98      225.95     22.40 o 
   8  -5  12      127.35      169.35     12.54 o 
   9  -5  12      124.73      123.93     12.11 o 
  -5  -4  12       44.96       45.88      8.87 o 
  -4  -4  12       34.19       50.45     19.84 o 
  -3  -4  12      483.91      518.42     24.26 o 
  -2  -4  12     1030.21      992.23     39.24 o 
  -1  -4  12      143.84      147.78     10.68 o 
   0  -4  12        1.11       -0.30      4.63 o 
   1  -4  12       91.24      121.23      9.12 o 
   2  -4  12      579.69      607.87     27.40 o 
   3  -4  12      851.24      806.08     19.78 o 
   4  -4  12      404.23      372.14     11.66 o 
   5  -4  12       24.21       18.89      5.67 o 
   6  -4  12       26.06       34.75     12.51 o 
   7  -4  12      550.77      580.08     22.88 o 
   8  -4  12      184.91      176.29     17.15 o 
   9  -4  12        5.03       12.25      9.38 o 
  10  -4  12        1.57       -4.90      7.47 o 
  -5  -3  12       96.99      111.37      9.39 o 
  -4  -3  12       61.69       78.29     10.00 o 
  -3  -3  12        2.45        1.57      4.66 o 
  -2  -3  12       24.36       20.69      7.91 o 
  -1  -3  12       14.36        8.21      6.60 o 
   0  -3  12      170.72      190.24      9.67 o 
   1  -3  12       65.63       65.33      7.23 o 
   2  -3  12      161.92      160.87     11.71 o 
   3  -3  12       32.48       31.37      6.19 o 
   4  -3  12       52.55       49.69      7.94 o 
   5  -3  12       40.44       28.53      6.19 o 
   6  -3  12       25.62       28.23     10.05 o 
   7  -3  12      600.46      593.28     53.87 o 
   8  -3  12      735.26      792.19     60.04 o 
   9  -3  12      212.75      206.27     10.75 o 
  10  -3  12        0.74        5.84      6.78 o 
  11  -3  12        7.42        9.78      6.53 o 
  -5  -2  12      167.50      104.54     71.60 o 
  -4  -2  12      131.20      149.20     10.12 o 
  -3  -2  12      470.64      431.70     13.71 o 
  -2  -2  12      961.36      928.15     18.85 o 
  -1  -2  12      451.40      481.82     16.24 o 
   0  -2  12        0.45        3.04      4.95 o 
   1  -2  12      568.75      632.78     20.39 o 
   2  -2  12      174.79      180.07     12.96 o 
   3  -2  12      772.40      759.50     27.20 o 
   4  -2  12       50.95       50.54      6.86 o 
   5  -2  12      172.51      168.34      9.06 o 
   6  -2  12      309.39      339.60     13.95 o 
   7  -2  12      101.97      117.87      9.67 o 
   8  -2  12      240.46      236.79     10.53 o 
   9  -2  12        0.50        3.39      5.82 o 
  10  -2  12        1.91        7.53      5.58 o 
  11  -2  12       25.77       37.25     13.60 o 
  -5  -1  12       49.23       45.91     34.34 o 
  -4  -1  12       18.91       19.33      7.06 o 
  -3  -1  12       96.17       90.26     10.99 o 
  -2  -1  12       59.84       52.85      9.66 o 
  -1  -1  12       37.23       36.05      8.60 o 
   0  -1  12      334.59      344.42     14.75 o 
   1  -1  12      499.90      470.36     33.51 o 
   2  -1  12      125.07      144.30      9.42 o 
   3  -1  12        9.74        9.44      5.46 o 
   4  -1  12      106.13      103.39     16.99 o 
   5  -1  12      602.60      620.99     26.02 o 
   6  -1  12       95.82       86.30      7.76 o 
   7  -1  12       13.79       19.72      5.87 o 
   8  -1  12      311.72      279.48     19.17 o 
   9  -1  12      245.56      273.43     47.27 o 
  10  -1  12       55.45       53.18     12.13 o 
  11  -1  12       19.51       19.95      8.17 o 
  12  -1  12        4.65        6.92      6.19 o 
  -5   0  12       31.98       28.09     10.37 o 
  -4   0  12        0.57        3.48      7.52 o 
  -3   0  12      172.73      175.37     11.13 o 
  -2   0  12      312.63      297.67     15.18 o 
  -1   0  12       25.00       39.13      7.54 o 
   0   0  12       26.67       29.89      7.11 o 
   1   0  12     4114.62     4110.49    134.87 o 
   2   0  12       27.80       21.92      6.69 o 
   3   0  12      467.98      486.07     13.63 o 
   4   0  12      342.97      331.06     15.11 o 
   5   0  12      140.62      165.39     27.68 o 
   6   0  12      311.25      287.61     13.39 o 
   7   0  12       75.46       70.31      9.13 o 
   8   0  12      261.53      267.10     25.70 o 
   9   0  12       50.32       53.38      8.11 o 
  10   0  12        1.49        4.62      4.90 o 
  11   0  12       35.14       39.89      5.69 o 
  12   0  12      199.38      210.83     10.06 o 
  13   0  12       10.18       27.20     11.01 o 
  -4   1  12       20.20       11.74      7.53 o 
  -3   1  12      205.12      206.57     12.40 o 
  -2   1  12        0.31       -4.09      5.84 o 
  -1   1  12       63.83       71.29     15.65 o 
   0   1  12       93.57      113.48      9.57 o 
   1   1  12      121.98      141.89     15.62 o 
   2   1  12       18.11       12.11     10.05 o 
   3   1  12        7.90       10.02     10.21 o 
   4   1  12       97.51       91.57     13.43 o 
   5   1  12      357.72      368.56     32.74 o 
   6   1  12       16.54       12.19      6.19 o 
   7   1  12       15.65       10.24      6.03 o 
   8   1  12      438.48      412.69     23.30 o 
   9   1  12      942.13      962.06     38.21 o 
  10   1  12       77.85       65.31     19.09 o 
  11   1  12        6.24        5.72      4.07 o 
  12   1  12      281.23      303.20     10.51 o 
  13   1  12      152.03      179.53      9.42 o 
  -4   2  12        0.86       11.16     12.78 o 
  -3   2  12      217.00      220.83     16.11 o 
  -2   2  12      169.36      165.06     14.39 o 
  -1   2  12      294.76      329.76     16.37 o 
   0   2  12       60.16       57.33     10.28 o 
   1   2  12      148.09      187.20     13.01 o 
   2   2  12        3.98       10.99      7.21 o 
   3   2  12      595.10      630.36     22.12 o 
   4   2  12      917.30      918.33     29.12 o 
   5   2  12       10.98       16.40      5.82 o 
   6   2  12      333.51      314.11     11.03 o 
   7   2  12      110.80      103.85     15.91 o 
   8   2  12      520.11      573.89     28.07 o 
   9   2  12        1.01        5.52      6.06 o 
  10   2  12      200.05      191.81      8.87 o 
  11   2  12      147.33      132.83      8.60 o 
  12   2  12      115.55      111.83      6.90 o 
  13   2  12      161.48      179.59     12.65 o 
  -4   3  12        9.97        7.32      7.85 o 
  -3   3  12      377.95      369.04     16.47 o 
  -2   3  12      270.02      267.69     14.35 o 
  -1   3  12      156.84      166.21     11.58 o 
   0   3  12       14.85       24.84     11.23 o 
   1   3  12      257.46      232.29     20.23 o 
   2   3  12      112.99      130.70      9.75 o 
   3   3  12       24.34       31.17      7.04 o 
   4   3  12       89.62       88.96     10.40 o 
   5   3  12      168.47      177.28      9.65 o 
   6   3  12       25.47       25.93      6.14 o 
   7   3  12        0.29        2.78      4.52 o 
   8   3  12        1.99        1.57      3.98 o 
   9   3  12       34.22       31.21      5.47 o 
  10   3  12        6.81        5.00      4.11 o 
  11   3  12        3.29        0.26      2.88 o 
  12   3  12      142.77      148.60     11.46 o 
  13   3  12      249.09      268.98     12.63 o 
  -3   4  12      539.72      552.20     20.37 o 
  -2   4  12      475.60      563.58     22.82 o 
  -1   4  12       90.23      102.02     10.77 o 
   0   4  12        0.94        0.15      4.96 o 
   1   4  12      200.24      213.84     18.02 o 
   2   4  12      196.67      189.38     15.94 o 
   3   4  12      630.40      686.51     19.71 o 
   4   4  12      845.36      837.33     17.99 o 
   5   4  12      146.02      141.94     11.03 o 
   6   4  12      174.18      168.37     11.36 o 
   7   4  12      368.66      336.87      8.92 o 
   8   4  12      825.97      823.22     13.26 o 
   9   4  12      809.79      849.15     16.23 o 
  10   4  12      339.39      345.00     10.28 o 
  11   4  12      185.19      200.65     10.57 o 
  12   4  12      571.55      559.98     20.82 o 
  13   4  12      539.67      539.64     18.64 o 
  14   4  12       99.74       91.84      8.08 o 
  -2   5  12        3.13       12.56     10.03 o 
  -1   5  12        7.82        4.09      4.29 o 
   0   5  12       33.48       29.32      5.96 o 
   1   5  12      108.80       97.07      6.18 o 
   2   5  12      314.83      332.90     14.80 o 
   3   5  12      191.80      213.03     12.70 o 
   4   5  12        5.92        5.32      3.79 o 
   5   5  12       33.98       26.54      4.75 o 
   6   5  12      118.56      132.68      6.66 o 
   7   5  12       14.38       14.45      4.97 o 
   8   5  12      220.63      225.10      9.69 o 
   9   5  12      134.99      121.74     15.13 o 
  10   5  12       24.90       23.06      4.86 o 
  11   5  12       21.28       21.40      4.39 o 
  12   5  12       35.06       29.14      5.49 o 
  13   5  12        0.27        3.62      4.25 o 
  14   5  12       37.66       32.10      5.53 o 
  -2   6  12       99.61       96.06     12.67 o 
  -1   6  12       51.69       40.20     10.71 o 
   0   6  12        1.04        0.31      3.11 o 
   1   6  12        8.55       12.04      4.90 o 
   2   6  12      218.93      185.67      6.95 o 
   3   6  12       50.03       55.30      5.54 o 
   4   6  12       40.49       31.36      4.71 o 
   5   6  12      156.67      144.76      6.62 o 
   6   6  12       25.50       25.66      4.65 o 
   7   6  12      575.96      562.21     13.73 o 
   8   6  12      834.08      832.34     25.99 o 
   9   6  12      487.80      537.37     11.43 o 
  10   6  12       23.52       19.17      4.58 o 
  11   6  12       20.21       23.98      5.03 o 
  12   6  12      101.48       92.00      5.99 o 
  13   6  12      112.22      138.73      9.71 o 
  14   6  12       83.58       74.26      7.17 o 
  -1   7  12       19.71       13.62      8.60 o 
   0   7  12        0.67       -0.16      3.35 o 
   1   7  12       92.62       95.35      5.58 o 
   2   7  12      143.99      174.72      8.37 o 
   3   7  12      104.18      107.36      9.35 o 
   4   7  12       12.48        9.37      3.77 o 
   5   7  12       42.00       38.75      4.84 o 
   6   7  12       94.25       82.74      6.09 o 
   7   7  12       15.89       17.68      4.92 o 
   8   7  12        4.41        8.05      4.78 o 
   9   7  12       37.68       45.28      6.61 o 
  10   7  12       73.85       86.74      5.51 o 
  11   7  12        1.12        0.69      3.08 o 
  12   7  12        8.31        2.20      4.49 o 
  13   7  12       80.44       92.91      7.96 o 
  14   7  12       29.15       30.03      4.46 o 
   0   8  12       14.39       13.85      8.21 o 
   1   8  12       59.01       64.32     11.76 o 
   2   8  12       56.95       50.46      7.72 o 
   3   8  12      255.41      248.37      7.64 o 
   4   8  12       19.46       12.72      6.08 o 
   5   8  12      155.44      159.43      7.40 o 
   6   8  12        0.53       -3.09      3.39 o 
   7   8  12      134.24      123.39      7.93 o 
   8   8  12       51.97       55.91      8.37 o 
   9   8  12       84.91      104.24      5.85 o 
  10   8  12      376.79      371.91     10.85 o 
  11   8  12        3.72       -0.68      2.71 o 
  12   8  12      366.62      342.62      9.85 o 
  13   8  12      635.39      586.86     44.45 o 
   1   9  12        1.15       -2.36      6.35 o 
   2   9  12      137.52      103.80      9.06 o 
   3   9  12      127.32      109.79     62.35 o 
   4   9  12      141.01      129.24     12.83 o 
   5   9  12        4.29        1.65      3.85 o 
   6   9  12      275.19      274.13     10.16 o 
   7   9  12      113.12      137.88     10.46 o 
   8   9  12      113.57      143.42     11.90 o 
   9   9  12       69.17       62.51      7.11 o 
  10   9  12      478.12      455.99     11.69 o 
  11   9  12       60.23       52.87      6.49 o 
  12   9  12       10.50       13.15      3.52 o 
  13   9  12        1.48       11.75      3.82 o 
   3  10  12       97.84       34.60     21.46 o 
   4  10  12        3.63        6.07      3.65 o 
   5  10  12        0.59        2.87      4.06 o 
   6  10  12       14.74        9.42      7.23 o 
   7  10  12       34.40       13.65     10.04 o 
   8  10  12      295.08      307.89     10.02 o 
   9  10  12      416.22      397.20      9.06 o 
  10  10  12      172.07      171.13      9.83 o 
  11  10  12        2.53        1.63      2.72 o 
  12  10  12      161.83      156.93     12.83 o 
   5  11  12       59.81        4.59      6.51 o 
   6  11  12      352.21      369.19     15.79 o 
   7  11  12      275.68      304.56     11.73 o 
   8  11  12       58.60       30.43     23.51 o 
   9  11  12       46.47       31.61     11.85 o 
  10  11  12        9.96       13.93      3.69 o 
  11  11  12       39.80       38.63      5.02 o 
  -1  -8  13      178.91      189.36     17.73 o 
   0  -8  13       76.08       48.40     11.81 o 
   1  -8  13       60.30       49.31      6.87 o 
   2  -8  13      211.00      235.86     10.44 o 
   3  -8  13      279.50      263.37     16.48 o 
   4  -8  13      119.56      138.47     15.08 o 
  -2  -7  13      169.33      161.18      9.10 o 
  -1  -7  13       87.23       82.10      7.55 o 
   0  -7  13       13.10       10.36      6.75 o 
   1  -7  13      300.90      294.39     23.75 o 
   2  -7  13       76.40       92.48      9.36 o 
   3  -7  13       21.24       31.68      6.57 o 
   4  -7  13        0.14       -0.98      5.96 o 
   5  -7  13        0.99       -3.81      5.28 o 
   6  -7  13        1.24       -6.52      7.59 o 
  -3  -6  13       70.06       63.54      9.50 o 
  -2  -6  13      201.47      217.89     17.38 o 
  -1  -6  13       81.94       86.87      7.84 o 
   0  -6  13      231.01      213.46     12.53 o 
   1  -6  13      186.74      172.28      9.41 o 
   2  -6  13       63.34       93.36      9.35 o 
   3  -6  13      199.80      210.55     10.28 o 
   4  -6  13      600.22      589.53     18.07 o 
   5  -6  13      140.46      128.86     15.07 o 
   6  -6  13        3.43        5.55      5.54 o 
   7  -6  13      113.86      130.42     13.70 o 
  -3  -5  13      122.99      127.94     11.33 o 
  -2  -5  13      177.34      188.14     10.26 o 
  -1  -5  13      237.20      282.70     16.67 o 
   0  -5  13       21.22       12.25      9.29 o 
   1  -5  13      244.31      264.70     22.18 o 
   2  -5  13      230.31      240.54     12.29 o 
   3  -5  13      125.45      120.37     11.97 o 
   4  -5  13       75.92       72.74     21.89 o 
   5  -5  13       16.88       21.68      7.95 o 
   6  -5  13       70.33       66.15     13.25 o 
   7  -5  13        5.23        4.85      5.60 o 
   8  -5  13        1.83        7.84      6.32 o 
  -4  -4  13        5.83       10.94      7.22 o 
  -3  -4  13       16.45        5.17      9.05 o 
  -2  -4  13       92.77       98.06      8.72 o 
  -1  -4  13       32.26       40.40      6.95 o 
   0  -4  13        1.59       -6.90      6.90 o 
   1  -4  13       28.66       32.97      6.74 o 
   2  -4  13       18.77       25.97      6.43 o 
   3  -4  13      234.53      231.68     11.94 o 
   4  -4  13      275.91      281.79     31.46 o 
   5  -4  13      131.16      159.94     20.26 o 
   6  -4  13      131.79      115.64     11.08 o 
   7  -4  13       62.33       81.92     10.65 o 
   8  -4  13       40.81       43.48      7.83 o 
   9  -4  13      446.85      474.36     18.69 o 
  -4  -3  13      628.85      695.65     18.21 o 
  -3  -3  13      707.08      702.59     21.04 o 
  -2  -3  13      690.42      722.48     17.66 o 
  -1  -3  13      368.91      383.30     14.85 o 
   0  -3  13       16.11        6.01      9.07 o 
   1  -3  13       67.85       65.60      9.28 o 
   2  -3  13      356.43      385.52     27.11 o 
   3  -3  13      501.76      526.07     21.09 o 
   4  -3  13      146.86      155.38     11.18 o 
   5  -3  13       67.06       63.57     13.79 o 
   6  -3  13      141.20      134.83     13.92 o 
   7  -3  13      848.03      789.78     46.66 o 
   8  -3  13      360.27      357.37     33.93 o 
   9  -3  13       89.10      103.40     11.90 o 
  10  -3  13        0.54        7.65      7.26 o 
  -4  -2  13       76.22      123.16     12.98 o 
  -3  -2  13       10.09       15.87      8.36 o 
  -2  -2  13       13.25       16.65      8.23 o 
  -1  -2  13       92.57      108.53     12.58 o 
   0  -2  13       76.93       75.46     13.41 o 
   1  -2  13        4.72        5.58      6.55 o 
   2  -2  13        8.37        6.39      5.53 o 
   3  -2  13        4.76        3.58      5.28 o 
   4  -2  13      323.00      317.41     11.88 o 
   5  -2  13      133.54      139.85      9.41 o 
   6  -2  13        7.49        5.78      5.70 o 
   7  -2  13      449.59      500.59     16.83 o 
   8  -2  13      512.56      510.15     35.46 o 
   9  -2  13      181.31      184.89     11.81 o 
  10  -2  13        1.46        7.16      6.34 o 
  11  -2  13        6.57        9.49      8.29 o 
  -4  -1  13        9.90        1.28      5.82 o 
  -3  -1  13       67.53       74.11      9.62 o 
  -2  -1  13      230.35      267.54     15.47 o 
  -1  -1  13      351.22      345.34     19.04 o 
   0  -1  13       29.42       43.23      7.81 o 
   1  -1  13      566.69      503.39     20.96 o 
   2  -1  13     1325.79     1324.38     42.28 o 
   3  -1  13     1043.30     1047.61     35.43 o 
   4  -1  13       96.06       85.71     10.91 o 
   5  -1  13       42.19       38.01      7.19 o 
   6  -1  13      193.90      190.66     22.15 o 
   7  -1  13      221.13      228.16     41.22 o 
   8  -1  13      228.43      256.37     33.38 o 
   9  -1  13       15.25       23.46      6.81 o 
  10  -1  13       52.36       52.28      7.86 o 
  11  -1  13       63.70       67.58      8.83 o 
  -3   0  13       59.40       58.51     15.66 o 
  -2   0  13       22.77       10.05      9.73 o 
  -1   0  13        8.71       16.93     11.65 o 
   0   0  13       11.63       14.09      8.07 o 
   1   0  13      121.14      131.85     11.59 o 
   2   0  13      105.15       94.79     12.45 o 
   3   0  13      177.14      185.46     13.15 o 
   4   0  13      510.76      508.06     18.21 o 
   5   0  13       26.40       29.57      6.92 o 
   6   0  13      116.79      107.44     10.19 o 
   7   0  13       16.02       19.86      9.31 o 
   8   0  13      182.88      214.22     15.27 o 
   9   0  13      371.86      351.36     18.47 o 
  10   0  13       41.34       38.10     11.55 o 
  11   0  13       18.67       16.54      6.13 o 
  12   0  13       67.99       77.97      8.36 o 
  -3   1  13       76.77       75.97     10.68 o 
  -2   1  13      308.25      325.59     14.76 o 
  -1   1  13      321.87      316.91     31.69 o 
   0   1  13      134.17      127.84     12.67 o 
   1   1  13       33.93       30.84      7.63 o 
   2   1  13      262.56      268.96     12.33 o 
   3   1  13      631.69      683.74     17.09 o 
   4   1  13      353.74      320.93     15.24 o 
   5   1  13      296.61      291.84     25.92 o 
   6   1  13      136.33      141.10     11.60 o 
   7   1  13      472.54      489.32     20.84 o 
   8   1  13      288.04      298.57     13.26 o 
   9   1  13      258.65      258.72     18.21 o 
  10   1  13        0.75        1.02      4.54 o 
  11   1  13        8.12       15.21      5.08 o 
  12   1  13        1.29        3.32      4.63 o 
  -3   2  13       16.36       21.39     10.84 o 
  -2   2  13        1.96       12.09      7.78 o 
  -1   2  13       15.74        8.23      7.06 o 
   0   2  13       28.30       36.47      8.28 o 
   1   2  13       21.29       24.73      9.29 o 
   2   2  13      149.60      161.15     11.11 o 
   3   2  13       62.19       61.76      8.51 o 
   4   2  13       37.02       46.34      7.82 o 
   5   2  13       13.68       17.11      6.42 o 
   6   2  13        3.70        4.56      5.76 o 
   7   2  13       48.21       53.20      7.53 o 
   8   2  13        9.90       19.52      6.26 o 
   9   2  13      542.50      543.08     16.73 o 
  10   2  13       12.05       18.05      5.06 o 
  11   2  13       67.92       80.67      7.39 o 
  12   2  13        0.81        2.75      4.05 o 
  13   2  13      231.71      240.16     22.31 o 
  -2   3  13       42.76       40.42     10.09 o 
  -1   3  13      452.27      499.07     21.13 o 
   0   3  13       57.69       56.47     11.37 o 
   1   3  13       10.79       12.89      8.62 o 
   2   3  13      363.30      379.25     22.97 o 
   3   3  13      320.25      337.18     20.04 o 
   4   3  13      205.42      208.01     13.27 o 
   5   3  13      148.45      163.16     10.09 o 
   6   3  13       97.84      114.18     14.75 o 
   7   3  13      424.56      456.14     13.49 o 
   8   3  13      135.26      130.14      9.10 o 
   9   3  13        2.12        8.51      5.28 o 
  10   3  13      227.67      231.52     12.69 o 
  11   3  13        1.21        4.71      4.07 o 
  12   3  13      209.76      204.96     10.47 o 
  13   3  13      301.90      315.18     10.62 o 
  -2   4  13      187.42      156.93     11.47 o 
  -1   4  13        2.54        4.51      7.40 o 
   0   4  13        3.50        1.09      5.84 o 
   1   4  13       55.01       51.82      9.16 o 
   2   4  13      313.19      334.86     20.52 o 
   3   4  13       55.89       49.29     10.10 o 
   4   4  13        8.46       17.64     11.13 o 
   5   4  13       54.80       55.71     13.24 o 
   6   4  13      122.38      116.75     14.73 o 
   7   4  13      104.52       97.63      7.91 o 
   8   4  13        7.16        2.13      3.80 o 
   9   4  13       78.35       79.83      9.67 o 
  10   4  13       82.41      103.89      7.43 o 
  11   4  13        4.93        2.67      4.26 o 
  12   4  13        0.10       -0.39      3.77 o 
  13   4  13       21.12       16.79      6.52 o 
  -1   5  13      156.02      164.30      6.85 o 
   0   5  13        0.50        1.73      4.71 o 
   1   5  13       29.81       32.59      4.94 o 
   2   5  13      450.88      438.06     30.48 o 
   3   5  13      218.85      221.69      9.02 o 
   4   5  13       21.32       16.82      4.66 o 
   5   5  13       95.74       91.35     10.14 o 
   6   5  13       60.07       54.07      6.49 o 
   7   5  13      553.29      584.76     13.38 o 
   8   5  13      433.66      448.48     10.67 o 
   9   5  13      130.22      151.44      9.66 o 
  10   5  13      103.22      100.90     15.51 o 
  11   5  13        0.25        2.72      4.18 o 
  12   5  13      229.36      228.73     16.74 o 
  13   5  13      214.20      212.73     32.69 o 
   0   6  13       16.39       13.14      3.91 o 
   1   6  13        0.93       -0.74      4.61 o 
   2   6  13      287.30      299.27      8.72 o 
   3   6  13      182.36      172.08      7.45 o 
   4   6  13        6.77        3.69      4.02 o 
   5   6  13       34.09       24.02      5.98 o 
   6   6  13      148.09      135.13     19.79 o 
   7   6  13       96.76      115.00      8.75 o 
   8   6  13        0.94       -1.44      4.99 o 
   9   6  13       19.73       28.91      5.05 o 
  10   6  13       48.28       46.79      5.30 o 
  11   6  13        1.83        1.38      4.07 o 
  12   6  13        3.81       -1.87      4.10 o 
  13   6  13       34.86       32.41      6.22 o 
   1   7  13       62.79       60.60      7.10 o 
   2   7  13       56.51       58.99      7.15 o 
   3   7  13       60.79       49.80      7.45 o 
   4   7  13      111.72      114.51      6.56 o 
   5   7  13      396.87      344.73     25.51 o 
   6   7  13      115.75      114.31     13.98 o 
   7   7  13      125.07      140.02      7.08 o 
   8   7  13      427.59      484.78     12.11 o 
   9   7  13      112.27       97.20      7.08 o 
  10   7  13        4.28        5.35      4.46 o 
  11   7  13        1.80        1.12      3.57 o 
  12   7  13      182.54      192.05     10.63 o 
  13   7  13       33.27       31.03      6.98 o 
   2   8  13      292.00      289.26     21.41 o 
   3   8  13      120.49      137.18     16.39 o 
   4   8  13        6.33       12.44      4.32 o 
   5   8  13        2.51       -0.22      3.24 o 
   6   8  13       34.47       17.63     12.35 o 
   7   8  13       58.79       73.25      9.54 o 
   8   8  13       20.41       20.11      4.78 o 
   9   8  13       14.40        8.65      4.62 o 
  10   8  13      105.80      105.15      6.95 o 
  11   8  13      120.61      106.84      7.05 o 
  12   8  13       46.28       28.92      5.00 o 
   3   9  13        3.56        9.01      3.97 o 
   4   9  13       13.20        7.19      5.56 o 
   5   9  13        0.56        0.07      2.87 o 
   6   9  13        0.12        3.40      4.32 o 
   7   9  13       51.87       43.93     15.99 o 
   8   9  13      220.30      250.76      8.62 o 
   9   9  13      445.30      420.05     11.43 o 
  10   9  13       81.93       69.72      6.99 o 
  11   9  13      134.21      138.52     11.59 o 
  12   9  13      154.68      142.77      7.46 o 
   5  10  13       37.22       18.71     14.87 o 
   6  10  13       11.21        2.82      4.02 o 
   7  10  13       33.04       21.45     15.53 o 
   8  10  13       79.65       80.22      7.76 o 
   9  10  13       16.51        8.72      4.60 o 
  10  10  13        0.55       -0.36      3.21 o 
  11  10  13       27.62       28.28      4.60 o 
   2  -7  14      286.34      293.52     14.03 o 
  -1  -6  14       41.06       47.44      7.74 o 
   0  -6  14       22.40       12.87      7.73 o 
   1  -6  14      190.24      176.46     14.88 o 
   2  -6  14       96.92       90.36     12.26 o 
   3  -6  14       17.26       20.09      8.58 o 
   4  -6  14        0.05       -7.09      7.49 o 
   5  -6  14        2.13        4.18      5.76 o 
  -1  -5  14       38.77       54.04      8.40 o 
   0  -5  14       64.44       53.91     20.20 o 
   1  -5  14        1.23        9.30      6.11 o 
   2  -5  14       68.92       73.37      8.63 o 
   3  -5  14      108.17      104.47      9.24 o 
   4  -5  14      123.53      114.31     12.22 o 
   5  -5  14       30.37       34.38     15.39 o 
   6  -5  14       15.86       17.68      7.06 o 
   7  -5  14      134.86      122.87     10.52 o 
  -2  -4  14      595.18      621.01     23.56 o 
  -1  -4  14      195.38      204.75     11.47 o 
   0  -4  14      117.76      117.17     15.83 o 
   1  -4  14       68.95       64.67      9.96 o 
   2  -4  14      334.52      368.49     15.71 o 
   3  -4  14      570.87      607.22     23.40 o 
   4  -4  14      214.76      221.97     11.87 o 
   5  -4  14        0.37       -7.57      7.79 o 
   6  -4  14       56.18       53.42      8.35 o 
   7  -4  14       56.34       38.77      9.39 o 
   8  -4  14        3.44        5.08      6.08 o 
  -2  -3  14       78.10       81.88     32.17 o 
  -1  -3  14        3.68        4.28      5.95 o 
   0  -3  14        5.57        8.48      6.20 o 
   1  -3  14        3.61        4.97      7.06 o 
   2  -3  14       64.77       68.47      8.79 o 
   3  -3  14      113.96      114.09      9.70 o 
   4  -3  14      123.17      141.20     10.15 o 
   5  -3  14       39.27       37.06      7.62 o 
   6  -3  14       27.43       13.13     10.46 o 
   7  -3  14       34.58       38.79      9.74 o 
   8  -3  14      135.17      156.94     26.50 o 
   9  -3  14      421.05      449.37     39.69 o 
  -2  -2  14      281.08      302.71     14.11 o 
  -1  -2  14      139.23      148.34     27.62 o 
   0  -2  14       73.40       72.97      9.89 o 
   1  -2  14       49.18       48.47     13.55 o 
   2  -2  14      662.10      672.17     25.54 o 
   3  -2  14      869.19      836.16     19.72 o 
   4  -2  14      422.96      409.20     30.28 o 
   5  -2  14       73.68       66.15      8.48 o 
   6  -2  14       39.88       43.04      8.13 o 
   7  -2  14      177.81      173.86     10.87 o 
   8  -2  14       60.69       71.05     11.13 o 
   9  -2  14      114.24      110.52     12.79 o 
  10  -2  14        0.49        0.12      5.81 o 
  -2  -1  14        8.51        6.82      6.92 o 
  -1  -1  14        0.79        1.30      7.16 o 
   0  -1  14       41.10       47.63      8.53 o 
   1  -1  14        6.73       11.62      6.74 o 
   2  -1  14       50.04       70.13     10.93 o 
   3  -1  14        4.30        0.79      5.07 o 
   4  -1  14     1453.28     1373.75     58.89 o 
   5  -1  14       32.94       40.29      9.11 o 
   6  -1  14      151.94      171.79     14.47 o 
   7  -1  14        0.30       -5.90      5.90 o 
   8  -1  14      258.90      302.17     22.34 o 
   9  -1  14      243.12      237.10     14.18 o 
  10  -1  14       43.06       42.40      8.33 o 
  -2   0  14      152.01      136.97     14.63 o 
  -1   0  14      236.08      270.02     19.36 o 
   0   0  14       44.70       38.44     10.32 o 
   1   0  14       20.78       35.37      8.58 o 
   2   0  14      322.12      351.48     27.43 o 
   3   0  14      277.25      249.94     15.04 o 
   4   0  14      856.50      792.59     53.42 o 
   5   0  14       28.40       32.10      7.75 o 
   6   0  14       11.80       19.46      6.90 o 
   7   0  14      355.58      387.20     40.04 o 
   8   0  14      257.09      254.17     12.19 o 
   9   0  14      141.93      168.77     10.96 o 
  10   0  14        7.36        0.25      5.75 o 
  11   0  14        1.52       -2.53      6.37 o 
  -2   1  14        0.80       -7.90      7.90 o 
  -1   1  14        1.92       10.40      9.34 o 
   0   1  14       14.18       22.04      9.82 o 
   1   1  14       31.98       45.60     18.34 o 
   2   1  14        0.57        7.25      7.85 o 
   3   1  14       21.09       19.68      8.95 o 
   4   1  14      366.37      383.40     17.00 o 
   5   1  14      168.45      145.68     12.80 o 
   6   1  14       32.28       31.75      9.21 o 
   7   1  14       16.43       15.59     11.81 o 
   8   1  14      168.59      130.24     56.84 o 
   9   1  14      243.72      262.45     26.95 o 
  10   1  14      123.24      123.03     13.63 o 
  11   1  14        4.34       10.97      7.11 o 
  -1   2  14       63.92       62.08     10.59 o 
   0   2  14      135.32      135.71     12.15 o 
   1   2  14       17.05       13.35      7.44 o 
   2   2  14      544.48      523.86     20.31 o 
   3   2  14     1154.13     1077.19     56.36 o 
   4   2  14      460.60      481.63     29.25 o 
   5   2  14      225.51      216.02     13.80 o 
   6   2  14        1.15        7.60      6.93 o 
   7   2  14      592.82      579.18     34.12 o 
   8   2  14      436.57      419.70     14.36 o 
   9   2  14      189.08      195.48     11.17 o 
  10   2  14       19.77       17.52      5.98 o 
  11   2  14        3.40        1.90      9.03 o 
  12   2  14       18.74       17.21      6.15 o 
  -1   3  14      303.42      368.33     21.26 o 
   0   3  14       81.28       87.14     11.50 o 
   1   3  14       92.13      118.14     22.98 o 
   2   3  14        6.45        8.62      7.27 o 
   3   3  14        1.70        3.03      6.02 o 
   4   3  14        4.67       15.08      8.72 o 
   5   3  14        2.29       -0.16      4.66 o 
   6   3  14       29.38       21.22      7.03 o 
   7   3  14       14.14       17.03      7.81 o 
   8   3  14       75.67       84.07      9.01 o 
   9   3  14        1.38        1.11      5.62 o 
  10   3  14       20.07       22.03      5.60 o 
  11   3  14       62.76       47.04      7.24 o 
  12   3  14        0.14       -0.78      5.54 o 
   0   4  14        1.91       -4.67      9.53 o 
   1   4  14       39.04       54.52     12.41 o 
   2   4  14      304.55      292.03     17.55 o 
   3   4  14      528.82      495.38     17.11 o 
   4   4  14      665.49      692.40     20.87 o 
   5   4  14       35.98       39.03      8.07 o 
   6   4  14       54.02       48.98      8.01 o 
   7   4  14      340.16      321.90     15.90 o 
   8   4  14      350.04      373.50     11.85 o 
   9   4  14      311.20      318.05     10.35 o 
  10   4  14        1.42        2.58      4.95 o 
  11   4  14       30.34       28.90      6.48 o 
  12   4  14      287.49      304.40     14.98 o 
   1   5  14        2.52        6.93      4.49 o 
   2   5  14        2.59        2.42      7.82 o 
   3   5  14       78.14       71.15      7.13 o 
   4   5  14      142.17      135.05      8.47 o 
   5   5  14      139.24      153.48     21.09 o 
   6   5  14      204.07      201.89     10.85 o 
   7   5  14        1.38       -2.33      4.72 o 
   8   5  14       57.18       54.03      6.44 o 
   9   5  14        1.36        2.06      4.26 o 
  10   5  14       45.24       42.54      6.45 o 
  11   5  14       92.89       87.00      7.83 o 
  12   5  14       29.73       31.83      6.56 o 
   1   6  14        1.17        0.80      4.38 o 
   2   6  14       54.63       56.94      5.97 o 
   3   6  14       11.09       16.74      5.11 o 
   4   6  14       92.79       88.40     12.34 o 
   5   6  14      133.59      105.40      7.37 o 
   6   6  14        5.13        2.13      4.37 o 
   7   6  14       14.17       22.30      5.93 o 
   8   6  14      357.38      359.68     14.88 o 
   9   6  14      257.91      254.82      9.89 o 
  10   6  14        4.09        8.75      4.41 o 
  11   6  14        0.50        2.91      4.20 o 
  12   6  14       16.35       28.25      6.03 o 
   3   7  14      100.95       79.35      6.58 o 
   4   7  14       76.05       68.21     12.02 o 
   5   7  14       45.44       25.25     13.24 o 
   6   7  14       16.23       11.17      6.04 o 
   7   7  14       27.84       36.65      5.75 o 
   8   7  14       37.44       34.73      5.85 o 
   9   7  14        7.54        7.99      5.66 o 
  10   7  14       20.01       20.94      5.65 o 
  11   7  14       39.94       41.59      6.73 o 
  12   7  14        8.52       13.05      5.83 o 
   4   8  14       75.23       32.35     16.53 o 
   5   8  14       36.12       24.92     12.01 o 
   6   8  14        4.12        4.75      4.17 o 
   7   8  14        2.03       -0.70      3.59 o 
   8   8  14      105.50       97.71      7.14 o 
   9   8  14      179.24      180.19     23.57 o 
  10   8  14       15.37       16.52      5.10 o 
  11   8  14        6.87        4.74      3.94 o 
   6   9  14       26.17        3.97      6.16 o 
   7   9  14       76.61       79.90     10.84 o 
   8   9  14       79.28       58.27     23.94 o 
   9   9  14        0.55        3.44      5.26 o 
  10   9  14        7.41        9.74      4.95 o 
   3  -5  15       21.80       17.11      7.35 o 
   4  -5  15       20.61       22.06      9.76 o 
   1  -4  15      128.08      136.36     14.30 o 
   2  -4  15        2.74        1.31      5.81 o 
   3  -4  15      144.59      153.11     11.57 o 
   4  -4  15      118.19      120.08     17.41 o 
   5  -4  15        3.26        2.43      5.93 o 
   6  -4  15        3.16        2.86      5.93 o 
   0  -3  15       43.55       31.47      8.58 o 
   1  -3  15        6.17        0.04      6.01 o 
   2  -3  15      104.04      104.42     10.54 o 
   3  -3  15      439.59      452.91     16.40 o 
   4  -3  15      249.11      232.82     15.94 o 
   5  -3  15        1.16       -0.36      6.73 o 
   6  -3  15      108.58       95.63     12.91 o 
   7  -3  15       99.57       94.73     12.80 o 
   0  -2  15        4.36        5.15      6.79 o 
   1  -2  15       70.48       65.14      9.72 o 
   2  -2  15        0.86       -3.75      7.97 o 
   3  -2  15       30.15       39.52      8.89 o 
   4  -2  15      102.29      120.68     22.76 o 
   5  -2  15       14.80       13.52      8.40 o 
   6  -2  15       48.59       42.01      8.58 o 
   7  -2  15      127.05      103.44     13.20 o 
   8  -2  15       30.69       22.24      9.28 o 
   0  -1  15      100.32       89.87     13.35 o 
   1  -1  15      113.64      113.88     13.76 o 
   2  -1  15      306.94      287.75     36.81 o 
   3  -1  15      305.47      310.01     18.85 o 
   4  -1  15      847.67      831.28     60.30 o 
   5  -1  15        2.24        1.63      5.84 o 
   6  -1  15      225.78      202.16     14.21 o 
   7  -1  15       13.76        7.98     12.19 o 
   8  -1  15      158.28      144.24     11.63 o 
   9  -1  15       38.34       40.34     11.04 o 
   0   0  15        0.79        2.62      6.65 o 
   1   0  15       10.83       18.53      9.67 o 
   2   0  15       43.04       34.93      8.83 o 
   3   0  15        0.23        6.90      8.22 o 
   4   0  15      754.20      733.92     51.82 o 
   5   0  15       13.02        9.23      8.42 o 
   6   0  15        0.97        2.73      6.01 o 
   7   0  15       50.96       41.04      8.55 o 
   8   0  15       70.51       65.47     11.05 o 
   9   0  15      511.29      525.62     47.27 o 
  10   0  15       95.50       91.07     15.59 o 
   0   1  15      370.61      403.92     27.36 o 
   1   1  15       61.29       55.59     10.14 o 
   2   1  15       85.41       95.71     13.25 o 
   3   1  15      186.16      203.50     13.47 o 
   4   1  15      157.96      152.80     11.76 o 
   5   1  15      115.18      114.55     10.65 o 
   6   1  15       11.27       14.46     11.65 o 
   7   1  15       58.00       65.76     11.80 o 
   8   1  15      542.72      532.05     21.54 o 
   9   1  15      181.47      167.87     16.51 o 
  10   1  15       26.57       30.93      8.03 o 
   1   2  15       35.29       36.75     12.08 o 
   2   2  15        7.18       14.16      9.72 o 
   3   2  15        0.34       10.61      9.07 o 
   4   2  15        4.30        2.78      6.82 o 
   5   2  15        3.12        0.22      4.69 o 
   6   2  15        5.25        0.24      4.86 o 
   7   2  15       23.76       31.04      8.00 o 
   8   2  15        4.60        9.13      6.96 o 
   9   2  15      110.12      124.48     10.73 o 
  10   2  15       51.86       55.10      7.29 o 
   1   3  15       16.94       21.57      9.37 o 
   2   3  15      156.17      164.61     24.36 o 
   3   3  15      191.96      194.40     17.06 o 
   4   3  15      727.55      691.69     28.26 o 
   5   3  15      144.32      108.40     17.67 o 
   6   3  15        5.20        5.56      6.44 o 
   7   3  15      125.87      151.46     11.28 o 
   8   3  15      299.86      295.22     13.79 o 
   9   3  15      267.10      262.81     13.37 o 
  10   3  15       77.99       80.37      7.69 o 
  11   3  15       14.27       10.74      6.78 o 
   2   4  15       54.30       61.22     11.11 o 
   3   4  15      108.35       98.34     14.07 o 
   4   4  15       15.65       21.43      8.44 o 
   5   4  15       11.95       10.25      8.55 o 
   6   4  15       15.61        6.06      7.72 o 
   7   4  15       40.19       44.63      6.76 o 
   8   4  15       11.82       15.00      5.88 o 
   9   4  15       18.51       17.55      7.61 o 
  10   4  15       42.77       34.53      7.27 o 
  11   4  15      115.67      112.61      9.33 o 
   3   5  15      104.94      102.17     11.95 o 
   4   5  15      113.37      112.05     13.12 o 
   5   5  15        1.72       -0.75      4.40 o 
   6   5  15       80.80       72.33      8.07 o 
   7   5  15      335.51      356.11     14.60 o 
   8   5  15       26.68       28.97      7.36 o 
   9   5  15      281.45      322.36     10.68 o 
  10   5  15       56.68       61.14     13.72 o 
  11   5  15       51.31       48.41      6.57 o 
   4   6  15       23.03       18.56     11.47 o 
   5   6  15       12.70        3.90      4.55 o 
   6   6  15        8.21        5.89      4.98 o 
   7   6  15        1.11       -0.39      4.34 o 
   8   6  15      185.28      204.44     11.15 o 
   9   6  15       33.46       46.50      7.24 o 
  10   6  15        2.28       -0.15      3.35 o 
   5   7  15      126.02      122.10     11.86 o 
   6   7  15       27.06        9.29      6.21 o 
   7   7  15      150.00      150.34     12.70 o 
   8   7  15      140.68      155.20      9.59 o 
   9   7  15      105.56      110.91      7.86 o 
   4  -2  16      239.29      231.19     14.51 o 
   5  -2  16       35.85       37.39      9.41 o 
   3  -1  16       10.78       28.75     10.47 o 
   4  -1  16      160.95      157.67     20.63 o 
   5  -1  16      286.18      287.74     36.23 o 
   6  -1  16      134.09      139.08     20.00 o 
   3   0  16       73.42       77.41     11.12 o 
   4   0  16      125.81      125.44     13.89 o 
   5   0  16       13.53       14.66     12.19 o 
   6   0  16        2.15        7.42      8.39 o 
   7   0  16      192.65      177.50     25.44 o 
   3   1  16       13.69       12.27     13.53 o 
   4   1  16        1.81        6.45      7.44 o 
   5   1  16       10.25       12.79      7.86 o 
   6   1  16       59.51       65.04     10.21 o 
   7   1  16        5.36        3.95      8.46 o 
   8   1  16       27.37       20.62      8.63 o 
   4   2  16      281.08      269.35     18.55 o 
   5   2  16      181.88      211.01     82.41 o 
   6   2  16        4.40        1.59      6.24 o 
   7   2  16      143.26      169.07     15.17 o 
   8   2  16      383.39      373.36     40.13 o 
   4   3  16        0.57       -0.57      6.16 o 
   5   3  16       21.12       12.52      8.06 o 
   6   3  16       23.05       17.20     13.43 o 
   7   3  16        6.68       24.09      8.93 o 
   8   3  16       20.52       22.01      8.69 o 
   5   4  16       45.99       43.35     10.07 o 
   6   4  16        9.56        1.17      4.99 o 
   7   4  16      194.12      201.95     10.57 o 
   8   4  16      410.86      425.89     14.84 o 
                                                 
